# Supplementary material for: Cross-ancestry genome-wide analysis of atrial fibrillation unveils disease biology and enables cardioembolic risk prediction
Source: Nat Genet. 2023 Jan 19;55(2):187–97. doi: 10.1038/s41588-022-01284-9 (PMC9925380; doi:10.1038/s41588-022-01284-9)
Supplement: Supplementary file 4 — Supplementary Tables 1–20. [file 41588_2022_1284_MOESM4_ESM.xlsx]

## Sheet: ST01
Supplementary Table 1 | Significant association loci in the Japanese GWAS
CHR	POS	Locus		REF	ALT	rsID	Nearby gene	Annotated gene*	Functional consequence	AAF	Beta	SE	P
		Start	End
Novel loci
6	152466619	151966619	152966619	T	C	rs202030113	SYNE1	SYNE1	intronic	0.0123317	0.352313	0.0626758	1.89645e-08
12	104471663	103967069	105021552	C	T	rs2930856	HCFC2	HCFC2	intronic	0.579292	0.0895323	0.015377	5.79762e-09
16	30619745	29552041	32415761	C	T	rs1055894680	ZNF689	ZNF689	intronic	0.00149018	1.21488	0.158168	1.5791e-14
X	23399501	22894362	24046193	T	C	rs73205368	PTCHD1	PTCHD1	intronic	0.28469	0.088776	0.0123815	7.49859e-13
X	137790580	137290580	138290580	T	C	rs778479352	FGF13	FGF13	intronic	0.00245555	0.692298	0.0745636	1.62232e-20
Known loci
1	112392360	111879026	112915583	G	T	rs12044963	KCND3	KCND3	intronic	0.499066	0.0882859	0.0148693	2.89475e-09
1	147228874	146722832	147728874	C	T	rs11240121	GJA5	ACP6	3'UTR	0.489377	0.0839863	0.0148578	1.57967e-08
1	170631763	169751130	171143365	T	C	rs629234	GORAB, PRRX1	GORAB	intergenic	0.460897	-0.151758	0.0150888	8.49959e-24
1	203032038	202521116	203555101	G	T	rs11579558	PPFIA4	PPFIA4	intronic	0.298533	-0.163396	0.0167793	2.07601e-22
2	65355386	64768159	65885592	C	G	rs75251643	RAB1A	RAB1A	intronic	0.219002	-0.114969	0.0188508	1.06809e-09
2	201163454	200659988	201785029	A	T	rs4673904	MAIP1, SPATS2L	SPATS2L	intergenic	0.689209	0.0943824	0.0164319	9.25526e-09
3	12872995	12372995	13372995	C	T	rs75387493	CAND2	CAND2	exonic	0.0465958	0.181287	0.0330777	4.23827e-08
4	111716513	110841397	113093765	C	T	rs12644625	PITX2, C4orf32	PITX2	intergenic	0.455485	0.509757	0.01511	1.69694e-249
4	148936414	148433736	149469249	T	G	rs10213376	ARHGAP10	ARHGAP10	intronic	0.0883523	0.145934	0.0250092	5.37188e-09
4	174463916	173936866	175118863	C	T	rs187693118	HAND2-AS1	HAND2	ncRNA intronic	0.109793	0.204463	0.0223269	5.30058e-20
5	113749460	113202058	114269952	A	G	rs1013168	KCNN2	KCNN2	intronic	0.150158	0.125612	0.0200625	3.82442e-10
6	133443662	132932323	134073257	C	T	rs6941949	LINC00326, EYA4	VNN3	intergenic	0.307048	0.0908223	0.0159536	1.249e-08
7	116198621	115508844	116726422	G	A	rs1997571	CAV1	CAV1	intronic	0.666905	0.124434	0.0161356	1.24065e-14
8	124635197	124135197	125135197	G	C	rs4871397	FBXO32, KLHL38	KLHL38	intergenic	0.93065	-0.153746	0.0280812	4.37441e-08
9	97891869	96435520	98884974	C	T	rs149672087	FANCC	FANCC	intronic	0.0136818	0.764509	0.0551057	9.16996e-44
10	21157621	20531514	21740532	G	T	rs2296610	NEBL	NEBL	exonic	0.124419	0.174635	0.0212996	2.42366e-16
10	69263759	68751616	69957002	C	CA	rs548764966	CTNNA3	CTNNA3	intronic	0.317276	0.0968688	0.0162328	2.40962e-09
10	77936670	77420739	78451056	T	G	rs10458662	LRMDA	LRMDA	intronic	0.553931	0.0961702	0.0150714	1.7597e-10
10	105334707	102333335	107948060	A	G	rs185158502	NEURL1	NEURL1	intronic	0.00704106	1.42796	0.056441	3.19571e-141
12	24801856	24258480	25321641	C	T	rs7973464	LINC0047, ;BCAT1	SOX5	intergenic	0.873703	0.157103	0.0241286	7.4619e-11
12	26596225	26096225	27105278	C	G	rs74763618	ITPR2	SSPN	intronic	0.284969	-0.0958472	0.0168907	1.39042e-08
12	111609727	109346714	114213062	G	T	rs3809297	CUX2	CUX2	intronic	0.23531	-0.228599	0.0193409	3.09587e-32
12	114789226	114257807	115315524	G	A	rs2384407	LINC02459, TBX5	TBX5	intergenic	0.419508	0.121578	0.0149991	5.24578e-16
14	32912092	32396479	33498038	T	C	rs10138310	AKAP6	AKAP6	intronic	0.395298	0.0986089	0.015118	6.90934e-11
14	64679960	64149737	65292764	A	G	rs2738413	SYNE2	ESR2	intronic	0.634764	-0.10345	0.0153615	1.64652e-11
16	73053022	71808175	73585286	T	A	rs2359171	ZFHX3	HP	intronic	0.30567	0.299893	0.0155181	3.28501e-83
Statistics for each variant are from the Japanese GWAS using a logistic regression model. GWAS, genome-wide association study; CHR, Chromosome; POS, position(hg19); REF, reference allele; ALT, alternate allele; rsID, reference SNP cluster ID; AAF, alternate allele frequency; SE, Standard error; P, P-value; ncRNA, non-coding RNA; UTR, untranslated region. *the gene annotated by Open Targets

## Sheet: ST02
Supplementary Table 2 | Replication of five newly identified loci in an independent Japanese cohort
CHR	POS	REF	ALT	rsID	Discovery cohort				Replication cohort
					AAF	Beta	SE	P	AAF	Beta	SE	P
6	152466619	T	C	rs202030113	0.0123317	0.352313	0.0626758	1.89645e-08	0.0118947	0.249318	0.0910709	0.00618849
12	104471663	C	T	rs2930856	0.579292	0.0895323	0.015377	5.79762e-09	0.520562	0.0969067	0.0226287	1.84831e-05
16	30619745	C	T	rs1055894680	0.00149018	1.21488	0.158168	1.5791e-14	0.00217762	1.29706	0.460269	5.82159e-16
X	23399501	T	C	rs73205368	0.28469	0.088776	0.0123815	7.49859e-13	0.282178	0.0921275	0.185959	7.26309e-07
X	137790580	T	C	rs778479352	0.00245555	0.692298	0.0745636	1.62232e-20	0.00284584	0.712376	0.114394	4.74262e-10
Statistics for each variant are from the Japanese GWAS using a logistic regression model. CHR, Chromosome; POS, position(hg19); REF, reference allele; ALT, alternate allele; rsID, reference SNP cluster ID; AAF, alternate allele frequency; SE, Standard error; P, P-value

## Sheet: ST03
Supplementary Table 3 | Additional independent signals in the Japanese GWAS
Locus						Independent signal
CHR	Start	End	Lead variant	Nearby gene	Annotated gene*	POS	REF	ALT	rsID	Nearby gene	Annotated Gene*	Functional consequence	AAF	Beta	SE	P
1	169751130	171143365	rs629234	GORAB, PRRX1	GORAB	169878684	A	T	rs79553182	SCYL3, KIFAP3	SELL	intergenic	0.0145536	0.265167	0.0567214	2.94105e-06
1	202521116	203555101	rs11579558	PPFIA4	PPFIA4	203055101	A	G	rs4950877	MYOG	CHI3L1	5'UTR	0.560193	-0.101108	0.0149697	1.43664e-11
4	110841397	113093765	rs12644625	PITX2, C4orf32	PITX2	111701433	A	G	rs59788391	PITX2, C4orf32	PITX2	intergenic	0.452438	0.507446	0.0151416	3.06985e-246
						111724471	G	C	rs723364	PITX2, C4orf32	PITX2	intergenic	0.772049	0.102844	0.0181763	1.53053e-08
						111761487	T	C	rs3853445	PITX2, C4orf32	PITX2	intergenic	0.330219	-0.243979	0.0164983	1.74932e-49
						111849422	G	A	rs374582	PITX2, C4orf32	PITX2	intergenic	0.73991	-0.213404	0.0162914	3.32796e-39
						112577111	G	T	rs77502141	PITX2, C4orf32	FAM241A	intergenic	0.141616	-0.124853	0.0222003	1.86654e-08
4	173936866	175118863	rs187693118	HAND2-AS1	HAND2	174599459	T	C	rs4615152	HAND2-AS1, LINC02269	HAND2	intergenic	0.391841	0.123513	0.0150884	2.70067e-16
9	96435520	98884974	rs149672087	FANCC	FANCC	97567106	G	C	rs577463446	C9orf3	C9orf3	intronic	0.00502285	0.454537	0.0963948	2.41275e-06
10	20531514	21740532	rs2296610	NEBL	NEBL	20565750	G	T	rs965277670	PLXDC2	PLXDC2	intronic	0.00560402	0.498333	0.101797	9.8128e-07
10	102333335	107948060	rs185158502	NEURL1	NEURL1	105333613	C	T	rs12411463	NEURL1	ATP5MK	intronic	0.0952077	0.315011	0.0230533	1.65511e-42
						105340059	A	G	rs7068070	NEURL1	SH3PXD2A	intronic	0.205214	-0.155995	0.0191366	3.58931e-16
						106367501	T	C	rs201901902	LOC101927523, SORCS3	LOC105378464	intronic	0.00497749	0.518876	0.116582	8.5576e-06
12	114257807	115315524	rs2384407	LINC02459, TBX5	TBX5	114857726	A	G	rs2551389	TBX5-AS1, TBX3	TBX5	intergenic	0.19061	0.0773038	0.0185716	3.14835e-05
						115108361	T	C	rs1061651	TBX3	TBX3	3'UTR	0.382643	0.0803889	0.015627	2.68619e-07
14	32396479	33498038	rs10138310	AKAP6	AKAP6	32971599	G	C	rs8013209	AKAP6	AKAP6	intronic	0.349465	0.0977586	0.0157659	5.62368e-10
16	71808175	73585286	rs2359171	ZFHX3	HP	72879660	T	C	rs740177	ZFHX3	ZFHX3	intronic	0.31731	-0.109129	0.0162994	2.15293e-11
Statistics for each variant are from the Japanese GWAS using a logistic regression model. GWAS, genome-wide association study; CHR, Chromosome; POS, position(hg19); REF, reference allele; ALT, alternate allele; rsID, reference SNP cluster ID; AAF, alternate allele frequency; SE, Standard error; P, P-value; UTR, untranslated region. *the gene annotated by Open Targets

## Sheet: ST04
Supplementary Table 4 | Significant association loci in trans-ancestry meta-analysis
CHR	POS	Locus		REF	ALT	rsID	Nearby gene	Annotated gene*	Functional consequence	log10BF	BBJ				EUR				FIN
		Start	End								AAF	Beta	SE	P	AAF	Beta	SE	P	AAF	Beta	SE	P
Novel loci
1	918617	410935	1418617	G	A	rs4970418	PERM1, HES4	PLEKHN1	intergenic	7.6472	0.0757255	0.0618094	0.0283071	0.0289969	0.1667	0.0444	0.0099	7.544e-06	0.1748	0.1023	0.0249	4.104e-05
1	16199051	15699051	16699051	T	C	rs9782984	MIR5096	SPEN	ncRNA intronic	6.97034	0.723209	-0.0749492	0.0173385	1.54136e-05	0.883	-0.0551	0.014	8.397e-05	0.8348	-0.0346	0.0254	0.1723
1	39385714	38885714	39885714	G	A	rs75414548	RHBDL2	NDUFS5	intronic	6.43864	0.0600276	0.0675108	0.0320042	0.034907	0.077	0.0683	0.0149	4.353e-06	0.05917	0.1064	0.0402	0.00818
1	100149308	99649308	100649308	G	A	rs1933723	PALMD	PALMD	intronic	6.2975	0.697891	0.0339841	0.0163397	0.03754	0.6768	0.0361	0.0072	5.205e-07	0.6637	0.0266	0.0199	0.1815
4	71776935	71276935	72276935	A	C	rs12512502	MOB1B	DCK	intronic	6.5468	0.620651	-0.0391448	0.0158512	0.0135294	0.6232	-0.0335	0.0069	1.272e-06	0.5424	-0.0298	0.0189	0.1153
4	83910712	83327822	84483700	T	G	rs6841049	LIN54	LIN54	intronic	7.6278	0.34198	-0.0441353	0.0159248	0.00558005	0.5665	-0.0365	0.0067	6.012e-08	0.6076	-0.0192	0.0193	0.3189
5	139703286	139032339	140214751	T	C	rs17118812	PFDN1, HBEGF	PFDN1	intergenic	8.07799	0.384765	0.0586215	0.0153739	0.000137254	0.2762	0.0355	0.0074	1.86e-06	0.3566	0.0426	0.0196	0.03001
6	22598259	22071323	23098259	C	T	rs7766436	HDGFL1, LOC105374972	HDGFL1	intergenic	6.18735	0.229362	0.0401947	0.0175374	0.0219091	0.2817	0.0312	0.0073	2.043e-05	0.2216	0.0712	0.0226	0.001623
6	76164589	75664589	77067954	C	A	rs12209223	FILIP1	FILIP1	intronic	10.9094	0.134855	0.0878113	0.0214768	4.33874e-05	0.1083	0.0585	0.0109	7.42e-08	0.1371	0.0823	0.0273	0.002586
6	135119089	134587658	135621662	C	T	rs4896104	LOC101928304, ALDH8A1	ALDH8A1	intergenic	7.97488	0.829229	-0.0523822	0.0198058	0.00817407	0.5563	-0.0366	0.0068	7.513e-08	0.645	-0.0355	0.0197	0.07136
7	105612736	105100803	106117076	A	G	rs2727757	CDHR3	CDHR3	intronic	6.94287	0.570272	0.0601692	0.0155819	0.000112705	0.2734	0.0301	0.0075	5.488e-05	0.2917	0.0507	0.0208	0.01474
8	118863412	118363412	119363445	A	T	rs17430357	EXT1	EXT1	intronic	6.24513	0.229964	0.0273273	0.0175953	0.120397	0.1795	0.0398	0.0087	4.85e-06	0.1604	0.0819	0.0256	0.001353
9	119181794	118681794	119681794	G	A	rs17303101	PAPPA, ASTN2	TRIM32	intergenic	6.32782	0.0863183	0.0347278	0.0262875	0.186477	0.2899	0.0335	0.0074	5.267e-06	0.2543	0.0772	0.0217	0.0003798
10	32772734	32209192	33769397	C	T	rs11527634	CCDC7	CCDC7	intronic	7.69205	0.302588	-0.0482376	0.0164143	0.0032954	0.113	-0.0505	0.0106	1.921e-06	0.1029	-0.0842	0.0314	0.007226
10	50485434	49804998	51003524	G	A	rs76460895	C10orf128, C10orf71-AS1	TMEM273	intergenic	7.81045	0.0959348	-0.0830186	0.0260428	0.00143374	0.0528	-0.0662	0.0151	1.249e-05	0.05725	-0.1382	0.0408	0.0007155
10	80898969	80397384	81398969	G	T	rs1769758	ZMIZ1	ZMIZ1	intronic	7.50496	0.715436	0.0518276	0.0172893	0.00272052	0.4904	0.0341	0.0075	5.382e-06	0.5013	0.0624	0.0191	0.001113
11	3890059	3389383	4390223	C	T	rs7126870	STIM1	STIM1	intronic	6.21642	0.661256	-0.0356533	0.0156424	0.0226511	0.4891	-0.0303	0.0066	5.099e-06	0.4843	-0.0423	0.0189	0.02501
11	14036189	13534698	14622134	G	A	rs10500790	SPON1	SPON1	intronic	10.8314	0.34055	0.0617357	0.0156982	8.40101e-05	0.3755	0.0349	0.0069	3.448e-07	0.3613	0.0806	0.0195	3.611e-05
11	95089882	94589882	95592398	C	T	rs517938	LOC100129203, FAM76B	SESN3	intergenic	6.1574	0.218858	-0.0217306	0.0181053	0.230048	0.6702	-0.0368	0.007	1.801e-07	0.6031	-0.0279	0.0193	0.147
12	12886027	12386027	13386027	G	A	rs10845620	APOLD1	GPR19	intronic	6.03057	0.104399	0.0639833	0.0256584	0.0126434	0.1322	0.0491	0.0104	2.324e-06	0.1338	0.0374	0.0277	0.1767
12	104492003	103967069	105021552	A	G	rs2629755	HCFC2	HCFC2	intronic	9.5052	0.419752	-0.0882648	0.0151989	6.34804e-09	0.1414	-0.0376	0.0094	6.706e-05	0.1521	-0.0452	0.0264	0.08687
12	110082115	109582115	110582154	T	C	rs1344543	MVK, FAM222A	UBE3B	intergenic	8.67455	0.446467	-0.0965725	0.0150681	1.4641e-10	0.5372	-0.0111	0.0066	0.09594	0.431	-0.0122	0.019	0.5204
12	113196733	112696733	114024987	G	A	rs11614295	RPH3A	RPH3A	intronic	8.66862	0.416879	-0.110645	0.0171044	9.87552e-11	0.3124	-0.0093	0.0075	0.2122	0.2523	-0.0342	0.0217	0.1158
13	22111521	21592762	22612927	C	A	rs11841562	MICU2	MICU2	intronic	6.24034	0.323573	0.0259607	0.0162792	0.110776	0.4035	0.0302	0.0068	8.815e-06	0.3877	0.0643	0.0193	0.0008567
13	74520186	74018210	75020186	T	A	rs1886512	KLF12	KLF12	intronic	6.94334	0.195082	0.0470768	0.0184694	0.0108058	0.3568	0.0356	0.0069	2.805e-07	0.3603	0.0235	0.0195	0.2292
16	15902715	15402590	16412544	G	A	rs9284324	MYH11	MYH11	intronic	7.20002	0.193537	-0.057026	0.0194641	0.00339174	0.3139	-0.0351	0.0072	1.22e-06	0.3346	-0.0437	0.02	0.02922
18	77156537	76656537	77656537	C	G	rs8096658	NFATC1	NFATC1	intronic	7.12004	0.305212	0.0542111	0.0167121	0.00117939	0.4882	0.0379	0.0072	1.329e-07	0.4462	0.0095	0.0192	0.6194
19	48142746	47628418	48670757	A	C	rs11881441	BICRA	NOP53	intronic	7.38448	0.818207	0.0446923	0.0195517	0.0222629	0.6595	0.0357	0.0071	5.925e-07	0.7077	0.0512	0.0207	0.0135
20	36841914	36328890	37386397	G	A	rs3746471	KIAA1755	KIAA1755	exonic	9.42856	0.42986	0.0502876	0.0149927	0.00079613	0.469	0.0347	0.0067	2.298e-07	0.4366	0.0566	0.019	0.002944
22	21999229	21499229	22499229	C	G	rs5754508	SDF2L1	CCDC116	downstream	6.07698	0.359924	0.0694833	0.0181988	0.000134528	0.191	0.0363	0.0093	0.0001003	0.2875	0.035	0.0211	0.09696
22	42189407	41620864	42702825	T	G	rs139557	MEI1	MEI1	intronic	6.57687	0.697076	-0.0245538	0.0163326	0.132745	0.6761	0.0377	0.0072	1.693e-07	0.6824	0.0696	0.0202	0.0005725
X	23399501	22899373	24046193	T	C	rs73205368	PTCHD1	PTCHD1	intronic	10.5142	0.28469	0.088776	0.0123815	7.49859e-13	0.0514	0.009	0.0244	0.712	0.02072	0.148	0.0536	0.005744
X	137418967	136873525	137918967	C	A	rs1891095	ZIC3, LINC00889	ZIC3	intergenic	9.24224	0.0791897	0.0907731	0.0200434	5.93116e-06	0.1804	0.0379	0.0112	0.0007496	0.1917	0.0857	0.0193	9.305e-06
Known loci
1	10796866	10280727	11302468	T	C	rs880315	CASZ1	CASZ1	intronic	13.9837	0.681343	0.0568768	0.0160796	0.000404384	0.3533	0.0413	0.007	3.155e-09	0.4116	0.1015	0.0192	1.191e-07
1	22282619	21741185	22805915	T	C	rs7529220	HSPG2, CELA3B	HSPG2	intergenic	13.4846	0.675846	0.0568956	0.0160287	0.000385811	0.8469	0.0621	0.0098	1.983e-10	0.7884	0.0781	0.0231	0.0007175
1	41544279	41044279	42044279	G	T	rs2885697	SLFNL1	SCMH1	intronic	8.5714	0.685863	-0.00520227	0.0160451	0.745766	0.6482	-0.0439	0.007	2.884e-10	0.6624	-0.0557	0.0199	0.00505
1	52004740	51001896	52510097	T	A	rs12022114	EPS15, OSBPL9	OSBPL9	intergenic	10.4113	0.0948692	-0.00799264	0.0254132	0.753136	0.0333	0.145	0.0197	1.716e-13	0.03981	0.0187	0.0471	0.6913
1	112382671	111879026	112963617	G	A	rs11102343	INKA2	KCND3	intronic	18.4451	0.501954	0.0865517	0.0148851	6.07625e-09	0.0966	0.0663	0.0111	2.23e-09	0.1848	0.11	0.0241	5.247e-06
1	116297758	115734313	116839337	C	A	rs4073778	CASQ2	CASQ2	intronic	13.2665	0.288846	0.0546968	0.0162306	0.000751743	0.5639	0.0486	0.0067	4.956e-13	0.5669	0.0208	0.0191	0.2763
1	147228874	146728874	147814940	C	T	rs11240121	GJA5	ACP6	3'UTR	8.25637	0.489377	0.0839863	0.0148578	1.57967e-08	0.1945	0.0337	0.0083	4.546e-05	0.1861	0.0169	0.0241	0.4825
1	154862952	153895125	156168700	C	T	rs11264280	KCNN3, PMVK	ADAM15	intergenic	87.1137	0.0851939	0.071451	0.0261242	0.006237	0.333	0.1347	0.0071	3.067e-79	0.3608	0.1252	0.0196	1.624e-10
1	170628255	169603834	171411565	G	A	rs680084	GORAB, PRRX1	GORAB	intergenic	62.4059	0.460524	-0.150447	0.0150818	1.95298e-23	0.5352	-0.0907	0.0067	3.306e-42	0.5226	-0.0724	0.0188	0.0001218
1	203032153	202519737	203555101	A	G	rs4950913	MYOG	PPFIA4	intronic	39.1866	0.305262	-0.157336	0.0166684	3.75806e-21	0.5519	-0.0604	0.0067	1.622e-19	0.6434	-0.0779	0.0197	8.033e-05
1	205691316	205185352	206222958	G	A	rs4951258	NUCKS1	NUCKS1	intronic	7.41752	0.362856	0.0197438	0.0154377	0.20092	0.4163	0.0376	0.0067	2.104e-08	0.3639	0.0408	0.0195	0.03589
2	26159940	25609402	26665568	T	C	rs6546620	KIF3C	KIF3C	intronic	14.1733	0.123714	0.101522	0.0219254	3.65063e-06	0.7999	0.0602	0.0086	3.188e-12	0.7127	0.0302	0.021	0.1516
2	61676940	61071295	62306999	C	T	rs2694635	USP34	C2orf74	intronic	6.40731	0.674037	0.0180062	0.0159807	0.259851	0.6126	0.0377	0.0068	3.234e-08	0.6197	0.0216	0.0194	0.2659
2	65284231	64735333	65886462	A	T	rs2540949	CEP68	CEP68	intronic	31.2621	0.324746	-0.0891579	0.0161007	3.06783e-08	0.3847	-0.0659	0.0068	2.949e-22	0.3403	-0.1003	0.0199	4.798e-07
2	70106832	69405400	70675327	T	C	rs6747542	SNRNP27	GMCL1	3'UTR	15.7449	0.681836	-0.0376711	0.0159418	0.0181259	0.4642	-0.0554	0.0067	1.096e-16	0.5296	-0.0309	0.0189	0.1012
2	86583192	86069404	87091272	T	C	rs13387570	REEP1, KDM3A	REEP1	intergenic	8.3105	0.193534	-0.00336189	0.0188892	0.858739	0.1787	-0.0529	0.0086	9.489e-10	0.1493	-0.0828	0.0265	0.001794
2	145681935	145181935	146294405	G	A	rs11679718	ZEB2	ZEB2	ncRNA intronic	6.64064	0.663619	0.0308368	0.0159145	0.0526653	0.0997	0.0594	0.0109	4.932e-08	0.08497	0.0354	0.0333	0.2876
2	148799710	148292665	149306433	C	A	rs12992231	ORC4	MBD5	intronic	6.8931	0.504242	0.0388747	0.0149391	0.00926267	0.3569	0.0314	0.0069	4.987e-06	0.363	0.0517	0.0196	0.008422
2	175512820	174952275	176058804	G	A	rs7574892	WIPF1	WIPF1	intronic	17.2128	0.390261	0.0456719	0.0155679	0.00334921	0.4847	0.0552	0.0067	1.976e-16	0.4843	0.045	0.0189	0.01714
2	179413110	178784643	180192967	G	A	rs3731748	PLEKHA3	FKBP7	exonic	27.3959	0.435326	0.0520285	0.0149632	0.000506888	0.1401	0.0939	0.0093	8.321e-24	0.1527	0.1186	0.0258	4.37e-06
2	201180023	199754002	201806139	T	C	rs3820888	SPATS2L	SPATS2L	intronic	28.4233	0.689566	0.0932039	0.016438	1.42784e-08	0.3921	0.0684	0.0068	5.748e-24	0.4544	0.0393	0.0188	0.03667
2	213251503	212743651	213798393	T	C	rs13019524	ERBB4	ERBB4	intronic	9.0139	0.132355	-0.0427004	0.0223606	0.0561808	0.344	-0.0439	0.0071	5.038e-10	0.3719	-0.0304	0.0194	0.1171
3	12841804	12259080	12841804	A	G	rs7650482	CAND2	CAND2	intronic	32.7326	0.298915	0.0848177	0.0161058	1.39205e-07	0.6401	0.0711	0.007	1.793e-24	0.6096	0.0938	0.0194	1.289e-06
3	24472866	23918590	24975752	A	G	rs73032363	THRB	THRB	intronic	13.4056	0.308266	-0.0638243	0.0163695	9.66042e-05	0.2951	-0.044	0.0073	2.201e-09	0.2462	-0.0899	0.022	4.566e-05
3	38767315	37603776	39326179	T	C	rs6801957	SCN5A	SCN10A	intronic	22.1085	0.784069	0.0662688	0.0184212	0.000321391	0.6023	0.0622	0.0068	6.872e-20	0.5464	0.0517	0.0189	0.006317
3	66454191	65834633	66954191	G	A	rs34080181	LRIG1	LRIG1	intronic	12.5337	0.215084	-0.0620202	0.0186999	0.000911158	0.379	-0.0446	0.0069	1.278e-10	0.3226	-0.0569	0.0201	0.004518
3	69406181	68889842	69917585	C	T	rs17005647	FRMD4B	FRMD4B	intronic	8.71123	0.718163	0.0246319	0.016732	0.140983	0.3643	0.0413	0.0069	2.698e-09	0.336	0.0443	0.0199	0.0261
3	89489529	88948196	90251353	T	C	rs6771054	EPHA3	EPHA3	intronic	12.2612	0.148832	-0.024029	0.0212332	0.257774	0.4035	-0.0457	0.0068	2.424e-11	0.4866	-0.0754	0.0189	6.602e-05
3	111554426	110923630	112190620	G	A	rs10804493	PHLDB2, PLCXD2	PHLDB2	intronic	17.1733	0.514069	0.0530744	0.0149766	0.000394365	0.6505	0.0558	0.007	1.629e-15	0.6048	0.0491	0.0192	0.01079
3	135814009	135314009	137000733	G	A	rs1278493	MSL2	PCCB	intronic	8.69369	0.197135	-0.0395362	0.0199472	0.0474745	0.5645	-0.0389	0.0068	8.769e-09	0.4556	-0.0449	0.019	0.01804
3	179172979	178537434	179673620	G	T	rs7612445	GNB4, ACTL6A	GNB4	intergenic	10.6337	0.179323	0.0684136	0.0206376	0.000916453	0.1879	0.0493	0.0084	4.808e-09	0.1111	0.08	0.03	0.007641
3	194800853	194295645	195301442	C	T	rs60902112	XXYLT1	XXYLT1	intronic	10.767	0.603503	0.0491547	0.0153187	0.00133285	0.2262	0.0445	0.0079	1.719e-08	0.1877	0.0824	0.024	0.0006112
4	10104478	9577638	10626235	T	C	rs12640611	WDR1	WDR1	intronic	7.62809	0.578976	0.0475212	0.0151227	0.00167576	0.6839	0.0366	0.0072	4.555e-07	0.6824	0.0303	0.0202	0.1337
4	81169912	80657703	81702048	G	T	rs11099098	PRDM8, FGF5	FGF5	intergenic	12.963	0.337836	0.0534992	0.0156239	0.000616652	0.309	0.0428	0.0072	2.96e-09	0.3424	0.0871	0.0199	1.201e-05
4	103712337	103094918	104460768	A	T	rs223449	LOC102723704	MANBA	ncRNA intronic	8.14651	0.463844	0.0387931	0.0150346	0.009873	0.4885	0.0357	0.0066	7.074e-08	0.4593	0.0361	0.0189	0.05648
4	111710967	110777746	113087504	T	A	rs17042175	PITX2, C4orf32	PITX2	intergenic	713.837	0.454829	0.509429	0.0151093	3.34341e-249	0.1105	0.4268	0.01	1.89e-395	0.1518	0.4776	0.0259	5.074e-76
4	114428714	113874813	114958402	C	T	rs55754224	CAMK2D	CAMK2D	intronic	12.8531	0.0546906	0.043759	0.0320958	0.17276	0.2614	0.0554	0.0075	2.154e-13	0.2609	0.0491	0.0214	0.02181
4	148937537	148335571	149469618	C	G	rs10213171	ARHGAP10	ARHGAP10	intronic	15.7175	0.0817674	0.144301	0.0258772	2.45575e-08	0.0609	0.091	0.0134	1.323e-11	0.1044	0.0521	0.0306	0.0888
4	174472421	173947349	175181860	C	A	rs4282143	HAND2	HAND2	ncRNA intronic	18.1215	0.891141	-0.201724	0.0225399	3.56625e-19	0.9932	-0.1679	0.0703	0.01687	0.9713	-0.0972	0.0565	0.08565
5	106427609	105896918	106949990	C	A	rs6596717	LINC01950, EFNA5	EFNA5	intergenic	7.54407	0.770961	-0.0138859	0.0177165	0.433165	0.6049	-0.0404	0.0068	3e-09	0.6358	-0.0338	0.0195	0.08313
5	113746180	113170474	114951109	A	G	rs337708	KCNN2	KCNN2	intronic	22.3228	0.157132	0.122425	0.019712	5.27582e-10	0.3802	0.0551	0.0068	5.443e-16	0.3735	0.0555	0.0195	0.004351
5	128190363	127287610	128792189	A	G	rs2012809	FBN2, SLC27A6	SLC27A6	intergenic	9.37375	0.919563	0.0393131	0.0277564	0.15667	0.7898	0.0582	0.0094	4.923e-10	0.7991	0.058	0.0236	0.01413
5	137443486	136238113	138330420	T	C	rs529526	WNT8A, NME5	KLHL3	intergenic	33.2617	0.376427	0.0177472	0.01544	0.250379	0.3062	0.0829	0.0072	1.804e-30	0.2864	0.1191	0.0208	1.12e-08
5	142818123	142120736	143475754	A	G	rs6580277	NR3C1, MIR5197	NR3C1	intergenic	17.0206	0.0204883	0.0105274	0.0543728	0.846478	0.2369	0.067	0.0079	1.643e-17	0.2137	0.0745	0.0229	0.00117
5	168393227	167855857	168901850	C	T	rs77328981	SLIT3	SLIT3	intronic	10.0149	0.0821336	0.0872297	0.0271558	0.00131723	0.0562	0.0859	0.0146	4.467e-09	0.04696	0.0814	0.0448	0.06895
5	172670745	171975613	173893958	G	T	rs6891790	NKX2-5, STC2	NKX2-5	intergenic	23.958	0.659388	-0.0581491	0.0175386	0.000914828	0.2828	-0.0729	0.0076	4.531e-22	0.3747	-0.0632	0.0196	0.001295
6	16418562	15899680	16935743	C	T	rs9370893	GMPR	ATXN1	intronic	14.0865	0.378073	0.011455	0.0155552	0.46148	0.2732	-0.0621	0.0075	1.167e-16	0.3073	-0.0563	0.0204	0.005867
6	18210109	17710109	18913026	G	A	rs34969716	KDM1B	KDM1B	intronic	22.6585	0.34532	0.071447	0.0169975	2.62967e-05	0.3051	0.0702	0.0078	1.595e-19	0.3313	0.0581	0.0204	0.004357
6	34188866	33665721	34714322	C	T	rs12214804	GRM4, HMGA1	RPS10	intergenic	8.0897	0.856175	-0.092535	0.020684	7.68615e-06	0.89	-0.0546	0.012	5.108e-06	0.9467	-0.0398	0.0421	0.3444
6	36647289	36116600	37159932	G	A	rs3176326	CDKN1A	CDKN1A	intronic	17.7055	0.106837	-0.0998525	0.0256685	0.000100213	0.1982	-0.0626	0.0085	1.424e-13	0.173	-0.1074	0.0251	1.834e-05
6	87886335	87256580	88840568	A	G	rs7757330	ZNF292	ZNF292	intronic	11.6695	0.443567	-0.0602962	0.0150585	6.22441e-05	0.3784	-0.0427	0.0068	3.571e-10	0.3633	-0.027	0.0195	0.1661
6	118974798	116971951	119539482	T	G	rs9481842	CEP85L	CEP85L	intronic	19.5658	0.0621473	0.0402719	0.0305064	0.186798	0.2547	0.0713	0.0075	3.506e-21	0.2762	0.0377	0.0211	0.07385
6	122398241	121202234	123272530	C	T	rs72966339	GJA1, HSF2	HSF2	intergenic	24.7403	0.276952	-0.0863505	0.016976	3.64472e-07	0.3679	-0.0616	0.0069	7.422e-19	0.2928	-0.0719	0.0207	0.0005222
6	133432323	132817742	134100591	A	G	rs6902225	LINC00326, EYA4	VNN3	intergenic	9.36249	0.345724	0.0878612	0.0155726	1.68051e-08	0.201	0.0329	0.0082	6.084e-05	0.1961	0.0515	0.0236	0.02897
6	149413519	148786910	149914461	G	A	rs78811127	UST, TAB2	TAB2	intergenic	14.8151	0.0744839	-0.00566502	0.0315145	0.857341	0.1501	0.0825	0.0098	3.997e-17	0.1582	0.0635	0.026	0.01449
7	895285	372848	1421411	G	A	rs6461461	GET4	GET4	intronic	7.81019	0.304996	0.0350575	0.0160608	0.0290504	0.3987	0.0354	0.0069	2.506e-07	0.4337	0.0541	0.019	0.00445
7	14373714	13865616	14886532	C	T	rs12154315	ETV1	DGKB	intronic	12.632	0.322538	0.0312876	0.0163747	0.0560401	0.2482	0.0546	0.0078	3.38e-12	0.2381	0.0783	0.0221	0.0004028
7	28417214	27908294	28919716	C	A	rs9639575	CREB5	CREB5	intronic	7.88624	0.987965	-0.0199308	0.0694581	0.774152	0.7203	0.0458	0.0076	1.651e-09	0.8263	0.0461	0.0249	0.06361
7	92250140	91741451	92827026	T	G	rs42044	FAM133B	CDK6	intronic	12.1485	0.108837	0.0662001	0.0235428	0.00492501	0.27	-0.0515	0.0075	6.757e-12	0.2562	-0.051	0.0217	0.01869
7	116198621	115280581	116724638	G	A	rs1997571	CAV1	CAV1	intronic	71.1499	0.666905	0.124434	0.0161356	1.24065e-14	0.5856	0.1051	0.0067	5.917e-55	0.564	0.0964	0.019	4.12e-07
7	150669976	150114934	151169976	C	G	rs3778872	KCNH2	KCNH2	intronic	11.9259	0.2655	-0.0497764	0.0171634	0.00372982	0.1726	-0.0591	0.0089	3.245e-11	0.2276	-0.0493	0.0226	0.02944
8	11784541	11276904	12309421	C	T	rs6996342	CTSB, DEFB136	FDFT1	intergenic	6.62181	0.0137956	0.0236786	0.0881723	0.788276	0.4102	0.0368	0.0071	2.629e-07	0.3488	0.0486	0.0199	0.01441
8	17912752	17222615	18445990	A	T	rs399485	PCM1, ASAH1	ASAH1	intergenic	18.9132	0.282072	0.0492284	0.0163596	0.00261979	0.7017	0.067	0.0074	1.028e-19	0.7059	0.0325	0.0208	0.1183
8	21805265	21270372	22370967	T	C	rs6998692	XPO7	DOK2	intronic	14.4736	0.108539	-0.106157	0.0249071	2.02516e-05	0.1176	-0.0642	0.0103	5.4e-10	0.1035	-0.1249	0.0309	5.331e-05
8	124610166	124029377	125135197	G	A	rs58847541	FBXO32, KLHL38	FBXO32	intergenic	13.0915	0.133481	0.0879047	0.0217904	5.48108e-05	0.1472	0.0629	0.0093	1.46e-11	0.1399	0.0433	0.0274	0.1134
8	141740868	141151733	142518135	A	C	rs6994744	AGO2	PTK2	intronic	10.4995	0.735036	0.0557753	0.0170666	0.00108277	0.4954	0.0405	0.0066	1.095e-09	0.575	0.0327	0.019	0.08553
9	20235004	19715705	20735499	A	G	rs4977397	SLC24A2, MLLT3	FOCAD	intergenic	6.17817	0.872735	-0.0718006	0.0221403	0.00118285	0.3914	-0.0272	0.0069	8.313e-05	0.4424	-0.0583	0.019	0.002201
9	97713459	96482190	98632921	C	A	rs10821415	AOPEP	AOPEP	intronic	31.7538	0.263581	0.0270716	0.0168568	0.10828	0.4132	0.0821	0.0067	2.924e-34	0.355	0.0423	0.0196	0.03117
9	139094773	138589679	139609861	A	G	rs2274115	LHX3	QSOX2	intronic	8.97618	0.513531	0.0409241	0.0154918	0.00824985	0.7003	0.0487	0.0076	1.691e-10	0.7259	-0.0023	0.0212	0.9141
10	21242382	20533698	21742382	G	A	rs7910227	NEBL	NEBL	intronic	5.14933	0.290898	0.0861707	0.016245	1.13025e-07	0.0315	-0.0271	0.0195	0.1642	0.09444	0.1387	0.0322	1.645e-05
10	65321147	64374754	65900080	C	A	rs12245149	JMJD1C	REEP3	intronic	14.7124	0.321395	-0.0699673	0.0161157	1.41473e-05	0.4739	-0.047	0.0067	1.664e-12	0.4841	-0.036	0.0189	0.0563
10	69614737	68751616	70396336	A	G	rs12360521	DNAJC12, SIRT1	SIRT1	intergenic	14.1195	0.329025	0.0736911	0.0156597	2.52883e-06	0.0675	0.0704	0.0131	7.096e-08	0.1317	0.1177	0.0275	1.855e-05
10	75414344	74894715	76163351	G	C	rs60212594	SYNPO2L	MYOZ1	intronic	38.3857	0.164473	-0.0652077	0.0204031	0.00139364	0.1438	-0.1176	0.0096	9.199e-35	0.1455	-0.133	0.0267	6.157e-07
10	77936670	76347993	78497672	T	G	rs10458662	LRMDA	LRMDA	intronic	16.0948	0.553931	0.0961702	0.0150714	1.7597e-10	0.1722	0.0544	0.0088	6.932e-10	0.151	0.0439	0.0262	0.09469
10	105316296	102838008	106194644	G	A	rs74154539	NEURL1	ATP5MK	intronic	79.9322	0.0909923	0.266374	0.0241042	2.16952e-28	0.1931	0.128	0.0085	1.406e-51	0.1384	0.1349	0.0273	7.914e-07
10	112576695	112074402	113076695	T	C	rs10749053	PDCD4	PDCD4	intronic	7.782	0.970055	-0.121265	0.0417031	0.00363945	0.8416	-0.0555	0.0097	1.049e-08	0.8729	-0.0234	0.0287	0.414
11	20010291	19481419	20519716	A	G	rs4757877	DBX1	NAV2	intronic	25.4415	0.462845	-0.0689948	0.01497	4.04875e-06	0.7552	-0.0723	0.0078	2.931e-20	0.7988	-0.0844	0.0234	0.0003026
11	121654327	121104722	122161507	G	A	rs7946552	SORL1, MIR100HG	BLID	intergenic	7.78993	0.698567	-0.0439745	0.0161832	0.00658167	0.7308	-0.0444	0.0076	6.367e-09	0.7215	-0.0044	0.0211	0.8327
11	128764570	128260774	129294234	G	A	rs76097649	KCNJ5	C11orf45	intronic	22.835	0.0611892	0.0732728	0.0336389	0.0293899	0.0933	0.1151	0.0124	1.26e-20	0.09814	0.1364	0.032	2.018e-05
12	24771967	24196408	25373178	C	T	rs10842383	LINC00477, BCAT1	SOX5	intergenic	33.2505	0.120645	-0.154282	0.0239846	1.25483e-10	0.1478	-0.0988	0.0095	2.881e-25	0.1056	-0.0964	0.0307	0.001669
12	26348429	25778218	27110236	C	G	rs113819537	BHLHE41	SSPN	5'UTR	14.032	0.302185	-0.0272014	0.0163225	0.0956143	0.2598	-0.052	0.0076	9.468e-12	0.3092	-0.1031	0.0204	4.277e-07
12	32978437	32441446	33527458	T	C	rs12809354	YARS2	DNM1L	intronic	14.362	0.0977779	0.034437	0.0247586	0.164252	0.144	0.0718	0.0094	2.886e-14	0.1404	0.0866	0.0274	0.001555
12	57105938	56483252	57712827	A	C	rs2860482	NACA	PRIM1	downstream	16.6737	0.635712	-0.0768763	0.015333	5.33673e-07	0.726	-0.054	0.0076	1.212e-12	0.8131	-0.0529	0.024	0.02741
12	70013415	69355200	70598621	G	A	rs71454237	LRRC10, BEST3	LYZ	intergenic	9.98588	0.188604	-0.0128396	0.0194648	0.509488	0.209	-0.062	0.0084	1.784e-13	0.1758	-0.0162	0.0248	0.5136
12	76238855	75703505	76744249	C	T	rs1565765	KRR1, PHLDA1	PHLDA1	intergenic	10.9108	0.201357	-0.0595566	0.0187498	0.00149123	0.5277	-0.0388	0.0067	6.096e-09	0.5597	-0.0636	0.019	0.0008016
12	111631765	110859712	112290511	G	A	rs4766552	CUX2	TMEM116	intronic	9.47087	0.464421	-0.112956	0.0153483	1.84606e-13	0.0636	-0.0206	0.0135	0.1284	0.07967	0.0313	0.0351	0.3724
12	114793240	114192036	115874959	C	T	rs883079	TBX5	TBX5	3'UTR	57.0636	0.419372	0.12102	0.0149724	6.32767e-16	0.7074	0.0981	0.0074	2.837e-40	0.6889	0.1052	0.0203	2.288e-07
12	123312051	122785131	123879477	C	T	rs897393	HIP1R	VPS37B	downstream	7.75448	0.784153	-0.0393384	0.017911	0.0280686	0.8632	-0.0572	0.0103	3.267e-08	0.8243	-0.04	0.025	0.1098
12	124812678	123945569	125312678	T	G	rs3741508	NCOR2	NCOR2	intronic	6.63397	0.337703	0.0106464	0.0157407	0.498812	0.1299	0.0479	0.0097	8.481e-07	0.2615	0.0861	0.0215	6.107e-05
12	133091614	132591614	133650210	G	A	rs4883571	FBRSL1	FBRSL1	intronic	6.13613	0.114887	0.015064	0.0238649	0.527898	0.3914	0.0369	0.0069	1.072e-07	0.3727	0.0275	0.0196	0.1592
13	23368834	22839138	23874178	C	T	rs3904323	LINC00540, LINC00621	MICU2	intergenic	10.0823	0.945871	-0.0481999	0.0321054	0.133277	0.718	-0.0445	0.0075	2.868e-09	0.7836	-0.0846	0.0228	0.0002004
13	113864837	113364837	114410611	G	A	rs2316443	PCID2	F10	intronic	6.47535	0.441051	-0.0213346	0.015317	0.163658	0.2263	-0.0446	0.008	2.349e-08	0.2773	-0.0213	0.0211	0.3142
14	23864804	23348311	24383739	T	C	rs422068	MYH6	MYH6	intronic	11.4176	0.138632	0.0763209	0.0211118	0.000300253	0.3489	0.0439	0.007	3.873e-10	0.2734	0.0469	0.0213	0.02781
14	32990437	32396479	33500955	T	C	rs11156751	AKAP6	AKAP6	intronic	27.8271	0.349818	0.0990473	0.0160967	7.59079e-10	0.2853	0.0719	0.0077	6.941e-21	0.4078	0.0572	0.0194	0.003175
14	35173775	34656561	35707496	C	T	rs73241997	SNX6, CFL2	CFL2	intergenic	15.276	0.17303	0.0545297	0.0194157	0.00497663	0.1424	0.0733	0.0093	2.942e-15	0.1209	0.0578	0.0289	0.04576
14	64679960	64066636	65378265	A	G	rs2738413	ESR2	ESR2	intronic	38.1096	0.634764	-0.10345	0.0153615	1.64652e-11	0.5049	-0.0778	0.0067	2.546e-31	0.5222	-0.0393	0.0188	0.03674
14	73355131	72748367	73864698	T	C	rs2110552	DPF3	DCAF4	intronic	12.8737	0.660129	-0.0744823	0.0154972	1.53852e-06	0.3464	-0.0432	0.007	5.466e-10	0.3245	-0.0406	0.0201	0.04333
14	77426525	76922803	77930681	C	T	rs10873298	IRF2BPL	IRF2BPL	ncRNA intronic	9.63612	0.656755	-0.0499313	0.0155913	0.00136234	0.6337	-0.0401	0.0069	7.072e-09	0.6522	-0.0338	0.0198	0.08729
15	70463992	69963992	70963992	A	C	rs2415081	TLE3, LINC02205	TLE3	intergenic	6.14097	0.32582	-0.0563771	0.016147	0.000480346	0.129	-0.0412	0.0103	6.553e-05	0.1156	-0.0525	0.0298	0.07827
15	73667255	72965477	74184606	T	G	rs7172038	HCN4, REC114	NEO1	intergenic	36.8843	0.029666	0.0204494	0.0440236	0.642282	0.1597	0.112	0.0089	4.782e-36	0.2072	0.0974	0.0231	2.572e-05
15	80676925	80073864	81566058	A	G	rs12908004	LINC00927, ARNT2	ARNT2	intergenic	21.4045	0.0632306	0.142018	0.0294865	1.46178e-06	0.1637	0.0732	0.009	4.115e-16	0.2006	0.0956	0.0233	4.155e-05
15	99268850	98749029	99795650	C	G	rs4965430	IGF1R	IGF1R	intronic	10.9894	0.461667	-0.0357716	0.015093	0.0177844	0.6136	-0.0441	0.0069	1.258e-10	0.6432	-0.0517	0.0197	0.008631
16	764753	264520	1281633	C	G	rs3809666	METRN	CIAO3	upstream	6.10142	0.547703	0.0208968	0.015142	0.167568	0.2273	0.0394	0.0082	1.683e-06	0.3026	0.0558	0.0206	0.006893
16	2004718	1503399	2514283	T	C	rs2815301	RPL3L	RPL3L	upstream	12.6325	0.784402	0.0806958	0.0191326	2.46796e-05	0.7631	0.0504	0.0085	3.79e-09	0.8639	0.0904	0.0279	0.001219
16	73048367	71917516	73630109	C	T	rs67329386	PMFBP1	HP	intronic	144.357	0.358294	0.226761	0.0152889	9.13942e-50	0.1754	0.1724	0.0087	5.612e-88	0.2273	0.1749	0.0222	3.758e-15
17	1312046	736956	2705923	G	T	rs61248729	YWHAE, CRK	CRK	intergenic	7.49576	0.313835	-0.0360197	0.0165336	0.029363	0.1197	-0.0592	0.0108	3.796e-08	0.1154	-0.0527	0.0294	0.07362
17	7414958	6914958	7926695	G	C	rs2071502	POLR2A	TNFSF12	intronic	6.47287	0.487018	-0.014266	0.0149331	0.339412	0.5957	-0.0381	0.0068	1.967e-08	0.5261	-0.0323	0.0189	0.08724
17	12618680	12095075	13118680	G	C	rs72811294	MYOCD	MYOCD	intronic	13.4048	0.09055	-0.121183	0.0272474	8.68695e-06	0.1131	-0.072	0.0106	9.67e-12	0.08531	-0.0436	0.0339	0.198
17	38049589	36915544	38589717	C	T	rs7359623	ZPBP2, GSDMB	IKZF3	intergenic	12.4072	0.26486	-0.0372158	0.016974	0.0283423	0.5173	-0.0438	0.0066	4.394e-11	0.5617	-0.0658	0.019	0.0005326
17	44019712	43519712	44526739	G	A	rs242557	MAPT	MAPT	intronic	9.44577	0.456271	-0.0782611	0.0150585	2.02363e-07	0.379	-0.0313	0.0072	1.428e-05	0.4692	-0.0529	0.019	0.005257
17	45138033	44543508	45638033	A	G	rs145153053	ARL17B, CDC27	RPRML	intergenic	7.06462	0.0189672	-0.0391391	0.0625019	0.531179	0.1664	0.0436	0.0091	1.888e-06	0.1972	0.1024	0.0237	1.556e-05
17	68421803	67843539	68979067	T	C	rs1396517	KCNJ2, CASC17	KCNJ2	intergenic	6.86333	0.714646	0.0649403	0.0166948	0.000100307	0.5019	0.0285	0.0066	1.654e-05	0.3806	0.0416	0.0193	0.03127
18	46474192	45957096	47028787	T	C	rs9953366	SMAD7	SMAD7	intronic	10.5489	0.444865	0.0252151	0.0150936	0.0948047	0.6631	0.049	0.0073	1.823e-11	0.6321	0.0427	0.0196	0.02936
20	61154393	60641981	61656946	C	T	rs6089752	GATA5	SLCO4A1	intronic	9.71952	0.491875	0.0712676	0.0154589	4.02422e-06	0.5211	0.0327	0.0069	2.166e-06	0.5622	0.0612	0.019	0.001255
21	36119111	35594354	37338008	T	G	rs2834618	CLIC6	RUNX1	ncRNA intronic	19.1889	0.0707892	-0.143429	0.0305695	2.70689e-06	0.1056	-0.0944	0.0112	3.412e-17	0.1144	-0.0497	0.0301	0.0987
22	18597502	18065048	19101415	T	C	rs464901	TUBA8	TUBA8	intronic	11.6852	0.278763	-0.0303585	0.0166732	0.068638	0.3353	-0.0508	0.0072	1.531e-12	0.3167	-0.0404	0.0204	0.04781
22	26164079	25656431	26664079	C	T	rs133902	MYO18B	MYO18B	intronic	9.43786	0.4268	0.0419	0.0068	9.137e-10	0.4268	0.0419	0.0068	9.137e-10	0.4234	0.0284	0.0191	0.1362
Ancestry-adjusted association for each variant (log10 BF) was computed using MANTRA software. CHR, Chromosome; POS, position(hg19); REF, reference allele; ALT, alternate allele; rsID, reference SNP cluster ID; AAF, alternate allele frequency; SE, Standard error; P, P-value; ncRNA, non-coding RNA; UTR, untranslated region. *the gene annotated by Open Targets

## Sheet: ST05
Supplementary Table 5 | Missense variants in linkage disequilibrium with the lead variants detected in cross-ancestry meta-analysis
CHR	POS	rsID	REF	ALT	Gene	r2*	Lead SNP			Functional impact						MAF in ExAC			ClinVar		Annotation
							CHR	POS	rsID	SIFT score	SIFT pred	Polyphen2 HDIV score	Polyphen2 HDIV pred	CADD raw	CADD pred	EAS	NFE	FIN	Disease	Interpretation
Novel loci
1	16255644	rs848208	C	T	SPEN	0.988809	1	16199051	rs9782984	0.098	Tolerated	0.006	Benign	-0.317	0.608	0.2395	0.1017	0.1677	NA	NA	nonsynonymous SNV	NM_015001:exon11:c.C2909T:p.A970V
4	83838262	rs897945	G	T	THAP9	0.964121	4	83910712	rs6841049	0.499	Tolerated	0.906	Possibly damaging	-0.478	0.25	0.1999	0.5653	0.6048	NA	NA	nonsynonymous SNV	NM_024672:exon5:c.G897T:p.L299F,NM_001317776:exon6:c.G465T:p.L155F
20	36841914	rs3746471	G	A	KIAA1755	1	20	36841914	rs3746471	0.059	Tolerated	0.003	Benign	2.905	21.9	0.4569	0.5006	0.499	NA	NA	nonsynonymous SNV	NM_001348708:exon12:c.C2086T:p.R696W,NM_001029864:exon14:c.C3133T:p.R1045W
Known loci
2	179397561	rs3829747	C	T	TTN	0.991712	2	179413110	rs3731748	0	Deleterious	1	Probably damaging	4.497	24.3	0.4339	0.1455	0.1476	Cardiomyopathy / Muscular dystrophy	Benign / Likely benign	nonsynonymous SNV	NM_003319:exon186:c.G76586A:p.R25529H,NM_133432:exon187:c.G76961A:p.R25654H,NM_133437:exon187:c.G77162A:p.R25721H,NM_133378:exon307:c.G96077A:p.R32026H,NM_001256850:exon308:c.G98858A:p.R32953H,NM_001267550:exon358:c.G103781A:p.R34594H
2	179457147	rs16866406	G	A	TTN	0.991712	2	179413110	rs3731748	0.167	Tolerated	0.008	Benign	2.159	17.24	0.4354	0.1461	0.1479	Cardiomyopathy / Muscular dystrophy	Benign / Likely benign	nonsynonymous SNV	NM_003319:exon129:c.C32390T:p.P10797L,NM_133432:exon130:c.C32765T:p.P10922L,NM_133437:exon130:c.C32966T:p.P10989L,NM_133378:exon250:c.C51881T:p.P17294L,NM_001256850:exon251:c.C54662T:p.P18221L,NM_001267550:exon301:c.C59585T:p.P19862L
3	12848822	rs11718898	T	C	CAND2	0.932265	3	12841804	rs7650482	0.502	Tolerated	0	Benign	1.109	11.26	0.3103	0.6522	0.6103	NA	NA	nonsynonymous SNV	NM_001162499:exon3:c.T230C:p.V77A
3	38766675	rs6795970	A	G	SCN10A	0.959424	3	38767315	rs6801957	1	Tolerated	0	Benign	-0.943	0.021	0.8436	0.6036	0.5514	Not specified	Benign	nonsynonymous SNV	NM_001293307:exon16:c.T2924C:p.V975A,NM_001293306:exon17:c.T3215C:p.V1072A,NM_006514:exon17:c.T3218C:p.V1073A
3	89521693	rs35124509	T	C	EPHA3	0.926718	3	89489529	rs6771054	0.229	Tolerated	0	Benign	2.291	18.1	0.2046	0.3915	0.5033	NA	NA	nonsynonymous SNV	NM_005233:exon16:c.T2770C:p.W924R
7	881668	rs6461378	C	T	SUN1	0.840723	7	895285	rs6461461	0.736	Tolerated	0.945	Possibly damaging	3.431	23	0.6435	0.4382	0.5002	NA	NA	nonsynonymous SNV	NM_001130965:exon3:c.C352T:p.H118Y,NM_025154:exon3:c.C202T:p.H68Y,NM_001171944:exon4:c.C352T:p.H118Y,NM_001171946:exon4:c.C352T:p.H118Y,NM_001171945:exon5:c.C415T:p.H139Y
10	75406912	rs34163229	G	T	SYNPO2L	0.96656	10	75414344	rs60212594	0.02	Deleterious	0.986	Probably damaging	2.766	21.2	0.2212	0.1503	0.1343	NA	NA	nonsynonymous SNV	NM_024875:exon2:c.C1826A:p.S609Y,NM_001114133:exon4:c.C2498A:p.S833Y
10	75415677	rs60632610	C	T	SYNPO2L	0.983257	10	75414344	rs60212594	0.02	Deleterious	0.997	Probably damaging	6.741	32	0.1927	0.1644	0.1624	NA	NA	nonsynonymous SNV	NM_001114133:exon1:c.G4A:p.G2S
10	75576483	rs12217245	T	C	CAMK2G	0.844143	10	75414344	rs60212594	NA	NA	NA	NA	NA	NA	0.1916	0.2369	0.25	NA	NA	nonsynonymous SNV	NM_001320898:exon20:c.A1763G:p.N588S
12	57109792	rs2958149	A	G	NACA	1	12	57105938	rs2860482	1	Tolerated	0	Benign	1.812	15.06	0.748	0.7367	0.8202	NA	NA	nonsynonymous SNV	NM_001113203:exon5:c.T2063C:p.L688P
12	57114100	rs2926743	A	G	NACA	1	12	57105938	rs2860482	0.423	Tolerated	0	Benign	-1.298	0.005	0.7469	0.7348	0.7976	NA	NA	nonsynonymous SNV	NM_001113203:exon3:c.T1214C:p.F405S
13	113909339	rs2302757	A	G	CUL4A	0.983374	13	113864837	rs2316443	0.204	Tolerated	0.009	Benign	1.207	11.79	0.3521	0.2313	0.274	NA	NA	nonsynonymous SNV	NM_001008895:exon18:c.A1931G:p.K644R,NM_001278513:exon18:c.A1631G:p.K544R,NM_001278514:exon18:c.A1655G:p.K552R,NM_003589:exon18:c.A1631G:p.K544R
17	38028634	rs11557467	G	T	ZPBP2	0.984219	17	38049589	rs7359623	0.045	Deleterious	0.295	Benign	1.537	13.51	0.2589	0.5008	0.5644	NA	NA	nonsynonymous SNV	NM_198844:exon4:c.G452T:p.S151I,NM_199321:exon5:c.G518T:p.S173I
17	38062196	rs2305480	G	A	GSDMB	0.828988	17	38049589	rs7359623	0.898	Tolerated	0.877	Possibly damaging	-1.352	0.004	0.2581	0.4531	0.5154	NA	NA	nonsynonymous SNV	NM_018530:exon6:c.C865T:p.P289SNM_001042471:exon8:c.C892T:p.P298S,NM_001165959:exon8:c.C904T:p.P302S,NM_001165958:exon9:c.C931T:p.P311S
17	38062217	rs2305479	C	T	GSDMB	0.960457	17	38049589	rs7359623	0.129	Tolerated	1	Probably damaging	3.505	23.1	0.2586	0.4931	0.5525	NA	NA	nonsynonymous SNV	GSDMB:NM_018530:exon6:c.G844A:p.G282R,NM_001042471:exon8:c.G871A:p.G291R,NM_001165959:exon8:c.G883A:p.G295R,NM_001165958:exon9:c.G910A:p.G304R
22	26159289	rs133885	G	A	MYO18B	0.892456	22	26164079	rs133902	1	Tolerated	0	Benign	1.1	11.22	0.8217	0.4394	0.4413	NA	NA	nonsynonymous SNV	NM_001318245:exon3:c.G131A:p.G44E,NM_032608:exon3:c.G131A:p.G44E
CHR chromosome; POS, position (hg19); rsID, reference SNP cluster ID; REF, reference allele; ALT, alternate allele; SIFT, sorting intolerant from tolerant; HDIV, HumDiv; CADD, combined annotation dependent depletion; ExAC, the exome aggregation consortium; EAS, East Asian; NFE, non-Finnish European; FIN, Finnish; SNV, single nucleotide variant. *r2 LD with lead SNP

## Sheet: ST06
Supplementary Table 6 | AF-associated genes identified by transcriptome-wide association study using GTEx heart tissues
Gene		Heart atrial appendage							Heart left ventricle
		AF variant in the prediction model				TWAS result			AF variant in the prediction model				TWAS result
Gene symbol	Gene	CHR	POS	rsID	Distance to gene (kb)	Effect size	Z score	P	CHR	POS	rsID	Distance to gene (kb)	Effect size	Z score	P
PERM1	ENSG00000187642.9	1	917492	rs28434575	0.005	0.174208	5.46316	4.67738e-08	1	917640	rs41285816	0.143	0.175264	5.94206	2.81469e-09
SCMH1	ENSG00000010803.16	-	-	-	-	-	-	-	1	41705510	rs12126982	2.272	-0.386916	-6.02309	1.71115e-09
RNF11	ENSG00000123091.4	1	51701842	rs72692291	0.1	-9.74732	-5.98582	2.15308e-09	1	51701842	rs72692291	0.1	-12.3854	-5.98582	2.15308e-09
CASQ2	ENSG00000118729.11	1	116311476	rs1266877999	0.074	-0.380003	-7.76437	8.20514e-15	1	116311476	rs1266877999	0.074	-0.553786	-7.82809	4.95332e-15
SNAPIN	ENSG00000143553.10	1	153632852	rs6427640	1.723	-0.413536	-4.57627	4.73337e-06	-	-	-	-	-	-	-
IL6R	ENSG00000160712.12	1	154397933	rs10908837	20.265	0.220758	5.9863	2.14666e-09	-	-	-	-	-	-	-
PMVK	ENSG00000163344.5	1	154909268	rs1109815	0.199	3.76615	13.0323	8.01986e-39	-	-	-	-	-	-	-
PBXIP1	ENSG00000163346.16	1	154919080	rs2061690	9.5	0.763901	12.8548	8.07946e-38	-	-	-	-	-	-	-
ZBTB7B	ENSG00000160685.13	1	154980351	rs56103503	5.057	-0.696944	-11.2615	2.0318e-29	1	154980351	rs56103503	5.057	-0.793475	-11.2615	2.0318e-29
DCST2	ENSG00000163354.14	1	155006451	rs76306191	0.215	0.226738	9.70786	2.79127e-22	1	155025361	rs2306125	19.125	0.212378	9.36108	7.89262e-21
ADAM15	ENSG00000143537.13	-	-	-	-	-	-	-	1	155023634	rs78266397	0.127	6.47355	7.39474	1.41689e-13
METTL11B	ENSG00000203740.3	-	-	-	-	-	-	-	1	170135510	rs576572	20.369	-0.199094	-6.61296	3.76714e-11
PRRX1	ENSG00000116132.11	1	170631763	rs629234	1.283	-0.64506	-16.8793	6.38865e-64	1	170631763	rs629234	1.283	-0.357198	-18.315	6.28816e-75
RP1-79C4.4	ENSG00000271811.1	1	170638658	rs10919449	2.137	-0.121057	-13.4819	1.99773e-41	1	170636982	rs1540322	0.461	-0.272139	-15.6115	6.08077e-55
PIK3C2B	ENSG00000133056.13	1	204464181	rs2926534	4.629	-0.418376	-4.74648	2.06988e-06	1	204464150	rs3014606	4.598	-0.549183	-4.74648	2.06988e-06
CEP68	ENSG00000011523.13	-	-	-	-	-	-	-	2	65284231	rs2540949	0.726	0.169762	12.0333	2.37378e-33
GMCL1	ENSG00000087338.4	2	70056866	rs28362672	0.093	0.279303	8.24325	1.67596e-16	2	70056365	rs2278933	0.408	0.153674	9.05644	1.34772e-19
MXD1	ENSG00000059728.10	-	-	-	-	-	-	-	2	70124805	rs6720498	17.397	-3.76823	-8.11864	4.71422e-16
ACVR2A	ENSG00000121989.14	2	148606674	rs62169479	4.589	0.0818436	4.64395	3.41807e-06	2	148601709	rs13023729	0.376	0.0857434	4.70394	2.55186e-06
MBD5	ENSG00000204406.12	2	148778272	rs897172	0.307	-1140.32	-5.04918	4.43709e-07	-	-	-	-	-	-	-
GPR155	ENSG00000163328.13	-	-	-	-	-	-	-	2	175352058	rs4972668	0.25	0.167417	4.57592	4.74123e-06
WIPF1	ENSG00000115935.17	2	175543782	rs35215597	3.845	-0.39959	-8.84722	8.97245e-19	2	175555714	rs56181519	8.087	-0.263178	-9.18264	4.20638e-20
PRKRA	ENSG00000180228.12	2	179314359	rs1967327	1.599	0.790597	4.92958	8.24077e-07	-	-	-	-	-	-	-
FKBP7	ENSG00000079150.17	-	-	-	-	-	-	-	2	179343363	rs116486452	0.078	0.135588	7.39035	1.4644e-13
SF3B1	ENSG00000115524.15	2	198304577	rs6434928	4.762	0.220747	4.69355	2.68507e-06	2	198304577	rs6434928	4.762	0.284351	4.69355	2.68507e-06
FTCDNL1	ENSG00000226124.6	-	-	-	-	-	-	-	2	200625581	rs2346586	90.315	-0.0554037	-4.90488	9.34837e-07
C2orf69	ENSG00000178074.5	2	200780698	rs281789	4.72	0.255261	6.59722	4.18932e-11	-	-	-	-	-	-	-
MAIP1	ENSG00000162972.10	2	200820505	rs281766	0.038	0.549109	6.84507	7.64383e-12	2	200819758	rs3811535	0.785	0.455479	6.52028	7.0174e-11
TYW5	ENSG00000162971.10	2	200820505	rs281766	0.046	-0.409672	-6.84507	7.64383e-12	2	200819794	rs281764	0.665	-0.181501	-6.03321	1.60734e-09
SPATS2L	ENSG00000196141.13	2	201195602	rs295114	21.93	-0.163105	-10.7459	6.19754e-27	2	201171014	rs3739121	2.658	-0.371383	-11.0847	1.48773e-28
TMEM40	ENSG00000088726.15	3	12763841		47.11	0.303324	5.5873	2.30625e-08	3	12810552	rs7641615	0.399	68.8347	5.30137	1.14937e-07
THRB	ENSG00000151090.17	-	-	-	-	-	-	-	3	24465080	rs60325252	71.186	-0.323126	-7.83077	4.84895e-15
SCN10A	ENSG00000185313.6	3	38798836	rs6798015	36.665	0.319061	9.64516	5.153e-22	-	-	-	-	-	-	-
SLC25A26	ENSG00000144741.17	-	-	-	-	-	-	-	3	66119702	rs34450041	0.418	-0.148695	-5.88091	4.08017e-09
PHLDB2	ENSG00000144824.20	3	111451750	rs13325336	0.407	0.606002	5.13333	2.84655e-07	-	-	-	-	-	-	-
CCDC58	ENSG00000160124.9	3	122100938	rs2332176	1.14	0.216301	4.93846	7.87414e-07	3	122100939	rs2332177	1.139	0.218192	5	5.73303e-07
PCCB	ENSG00000114054.13	3	135993599	rs684195	24.383	0.22788	6.21667	5.07827e-10	-	-	-	-	-	-	-
ZBTB38	ENSG00000177311.11	3	141125186	rs1344674	19.771	0.184368	4.62712	3.70788e-06	-	-	-	-	-	-	-
HLTF	ENSG00000071794.15	-	-	-	-	-	-	-	3	148803679	rs772816	0.63	-0.438551	-5.06452	4.09439e-07
GNB4	ENSG00000114450.9	3	179168462	rs4855074	0.916	0.0302013	7.2533	4.06736e-13	3	179172979	rs7612445	3.601	0.0596867	7.17333	7.31934e-13
FAM43A	ENSG00000185112.5	3	194801442	rs73206619	394.821	0.235701	7.02985	2.06754e-12	-	-	-	-	-	-	-
SLC2A9	ENSG00000109667.11	4	10055354	rs35276762	1.145	0.156257	5.21538	1.83436e-07	4	10056082	rs7683832	0.417	0.153337	5.2247	1.74433e-07
SEC31A	ENSG00000138674.16	4	83822457	rs13130011	10.126	13.8253	5.2	1.99289e-07	-	-		-	-	-	-
LIN54	ENSG00000189308.10	4	83938055	rs7681686	32.058	-0.646944	-6.08475	1.16676e-09	-	-	-	-	-	-	-
COPS4	ENSG00000138663.8	4	83955107	rs12511815	1.135	4.88685	5.70492	1.16399e-08	-	-	-	-	-	-	-
UBE2D3	ENSG00000109332.19	4	103790186	rs223332	0.133	-0.356724	-5.94828	2.70981e-09	4	103789782	rs2198199	0.271	-0.38447	-5.506	3.6707e-08
SLC27A6	ENSG00000113396.12	5	128257752	rs55721000	43.068	-0.094491	-6.36486	1.95462e-10	-	-	-	-	-	-	-
FBN2	ENSG00000138829.11	-	-	-	-	-	-	-	5	128385839	rs257927	512.104	-0.0869593	-6.16701	6.9595e-10
FAM13B	ENSG00000031003.10	5	137387314	rs4835665	18.594	-0.251659	-8.03178	9.60651e-16	-	-	-	-	-	-	-
KDM3B	ENSG00000120733.13	5	137689212	rs10045383	0.928	0.634917	6.63333	3.2819e-11	-	-	-	-	-	-	-
REEP2	ENSG00000132563.15	5	137775581	rs982085	0.876	-0.113715	-7.7377	1.01228e-14	5	137775581	rs982085	0.876	-0.150735	-7.7377	1.01228e-14
PFDN1	ENSG00000113068.9	5	139681897	rs13185866	0.771	-0.0802056	-5.94118	2.82984e-09	5	139681897	rs13185866	0.771	-0.0840856	-5.94118	2.82984e-09
NR3C1	ENSG00000113580.14	-	-	-	-	-	-	-	5	142818021	rs13360801	35.127	2.21153	5.98178	2.20718e-09
BNIP1	ENSG00000113734.17	5	172571418	rs255306	0.026	-0.177919	-5.41935	5.98145e-08	5	172571418	rs255306	0.026	-0.198168	-5.41935	5.98145e-08
NKX2-5	ENSG00000183072.9	5	172662024	rs2277923	0.336	0.884223	10.4762	1.1113e-25	5	172662024	rs2277923	0.336	0.878223	10.714	8.74553e-27
CPEB4	ENSG00000113742.12	-	-	-	-	-	-	-	5	173305432	rs359477	9.85	0.251254	6.05	1.44846e-09
C5orf47	ENSG00000185056.9	5	173387335	rs17696407	28.826	-0.155863	-7.23077	4.80266e-13	-	-	-	-	-	-	-
RIOK1	ENSG00000124784.8	-	-	-	-	-	-	-	6	7389945	rs2296357	0.217	-0.119548	-4.56104	5.09e-06
TPMT	ENSG00000137364.4	6	18154895	rs2842943	0.41	0.173414	7.59685	3.03418e-14	6	18107541	rs75702705	47.764	0.264748	8.59964	7.99679e-18
KDM1B	ENSG00000165097.13	6	18178613	rs11970773	22.995	0.152546	10.5088	7.86551e-26	6	18210109	rs34969716	54.491	0.216808	10.3134	6.12729e-25
DEK	ENSG00000124795.14	6	18267900	rs214567	2.846	0.153163	10.6098	2.68318e-26	6	18265455	rs214576	0.401	0.205429	10.1674	2.7727e-24
RNF144B	ENSG00000137393.9	6	18387265	rs9371051	18.487	0.231222	8.27767	1.25609e-16	-	-	-	-	-	-	-
MSH5	ENSG00000204410.14	6	31708147	rs409558	0.423	0.683201	4.5875	4.48585e-06	-	-	-	-	-	-	-
C4A	ENSG00000244731.7	6	31947917	rs114632474	1.883	-0.270289	-4.78713	1.69187e-06	6	31947917	rs114632474	1.883	-0.27862	-4.82292	1.41474e-06
CDKN1A	ENSG00000124762.13	-	-	-	-	-	-	-	6	36627599	rs9462207	17.988	1.83974	7.15493	8.37159e-13
CGA	ENSG00000135346.8	-	-	-	-	-	-	-	6	87804685	rs932742	0.139	-19.9285	-6.11111	9.89398e-10
ZNF292	ENSG00000188994.12	-	-	-	-	-	-	-	6	87864140	rs9450624	1.126	1.17373	6.59375	4.28854e-11
SLC35A1	ENSG00000164414.17	6	88184896	rs12524203	2.254	0.290519	5.73333	9.8476e-09	6	88180641	rs2207146	2.001	0.181594	5.5249	3.2968e-08
ORC3	ENSG00000135336.14	6	88300013	rs9450752	0.175	-1.02069	-4.7069	2.51516e-06	6	88299310	rs9450751	0.528	1.70857	5.09524	3.48303e-07
PLN	ENSG00000198523.5	6	118876539	rs2356497	7.079	-4.35422	-8.33333	7.85977e-17	6	118869730	rs3752581	0.27	-8.42149	-6.11864	9.43748e-10
GJA1	ENSG00000152661.7	-	-	-	-	-	-	-	6	121757209	rs78125885	0.372	-3.6348	-6.13636	8.44318e-10
FOXK1	ENSG00000164916.10	7	4723153	rs61707771	39.766	-0.10732	-5.08943	3.5914e-07	7	4723153	rs61707771	39.766	-0.117967	-5.08943	3.5914e-07
SEMA3C	ENSG00000075223.13	-	-	-	-	-	-	-	7	80580219	rs12537553	28.544	-0.230287	-4.63793	3.51914e-06
GPR85	ENSG00000164604.12	7	112611700	rs10237671	114.444	-0.143246	-4.96334	6.92921e-07	-	-	-	-	-	-	-
TES	ENSG00000135269.17	-	-	-	-	-	-	-	7	115851863	rs1792296288	1.317	-0.191778	-4.70147	2.58295e-06
CAV2	ENSG00000105971.14	7	115927109	rs58498048	212.684	-1.72943	-16.4512	8.21834e-61	-	-	-	-	-	-	-
CAV1	ENSG00000105974.11	7	116160022	rs34936262	4.816	-2.28859	-18.5534	7.65574e-77	-	-	-	-	-	-	-
RP11-10A14.4	ENSG00000253426.5	-	-	-	-	-	-	-	8	9009121	rs74672809	0.13	-11.7065	-4.59498	4.32793e-06
PCM1	ENSG00000078674.17	-	-	-	-	-	-	-	8	17785258	rs4124899	4.91	1.02567	8.07252	6.88603e-16
ASAH1	ENSG00000104763.18	-	-	-	-	-	-	-	8	17941805	rs35425490	0.672	0.37913	9.64273	5.27682e-22
XPO7	ENSG00000130227.16	-	-	-	-	-	-	-	8	21777791	rs35643944	0.612	-3.61455	-5.51786	3.43158e-08
FBXO32	ENSG00000156804.7	-	-	-	-	-	-	-	8	124552303	rs7835298	1.143	0.866359	5.74576	9.15075e-09
MTSS1	ENSG00000170873.18	8	125588890	rs6997175	151.369	-0.0823037	-4.79467	1.62945e-06	-	-	-	-	-	-	-
C9orf3	ENSG00000148120.16	9	97477793	rs4744370	11.2	-0.571501	-10.4828	1.03675e-25	-	-	-	-	-	-	-
MURC	ENSG00000170681.6	9	103341014	rs1226588	0.654	-0.198694	-4.76775	1.86296e-06	-	-	-	-	-	-	-
PSMB7	ENSG00000136930.12	9	127177161	rs4574	0.557	0.318046	5.18333	2.17955e-07	9	127176979	rs12350152	0.739	0.441095	5.25393	1.48884e-07
ITGB1	ENSG00000150093.18	10	33269397	rs60724454	22.575	-0.454482	-5.63218	1.77942e-08	-	-	-	-	-	-	-
REEP3	ENSG00000165476.13	-	-	-	-	-	-	-	10	65280994	rs7075901	0.128	0.921676	7.43103	1.07752e-13
DNAJC12	ENSG00000108176.14	-	-	-	-	-	-	-	10	69598378	rs7903558	0.456	0.415919	5.0626	4.13577e-07
SIRT1	ENSG00000096717.11	10	69644217	rs932658	0.209	0.416107	5.17098	2.32868e-07	10	69643959	rs3740051	0.467	1.61822	8.03158	9.62261e-16
HERC4	ENSG00000148634.15	10	69836048	rs12220297	1.008	0.518795	7.84444	4.34875e-15	10	69836048	rs12220297	1.008	0.374655	7.84444	4.34875e-15
MYPN	ENSG00000138347.15	-	-	-	-	-	-	-	10	69866173	rs9919371	0.262	-288.102	-7.02299	2.17172e-12
RP11-464F9.22	ENSG00000272791.1	10	75389886	rs112768584	0.427	-0.860163	-5.28058	1.28779e-07	10	75390330	rs112094558	0.017	-0.88872	-5.27338	1.33933e-07
MYOZ1	ENSG00000177791.11	10	75409877	rs2177843	8.362	-0.0703178	-12.9036	4.2933e-38	10	75398464	rs13376914	3.051	-0.107082	-7.39326	1.43273e-13
AGAP5	ENSG00000172650.13	10	75410052	rs12247028	47.502	-0.127299	-8.33362	7.84058e-17	10	75455680	rs11591708	1.874	-0.270337	-5.10345	3.33519e-07
SYNPO2L	ENSG00000166317.11	10	75421208	rs10824026	5.378	0.923957	10.28	8.67278e-25	10	75421648	rs7394190	5.818	1.60789	10.1867	2.27429e-24
SEC24C	ENSG00000176986.15	-	-	-	-	-	-	-	10	75504513	rs12572278	0.372	-1.51509	-8.05606	7.87939e-16
FUT11	ENSG00000196968.10	10	75528130	rs10824032	3.918	0.128168	6.20968	5.30935e-10	10	75528130	rs10824032	3.918	0.119441	6.20968	5.30935e-10
ZSWIM8	ENSG00000214655.10	10	75545251	rs12256103	0.088	0.373016	7.20038	6.00442e-13	10	75545251	rs12256103	0.088	0.489803	7.81003	5.7175e-15
PLAU	ENSG00000122861.15	10	75570868	rs12775558	100.046	-0.195691	-6.17742	6.51579e-10	-	-	-	-	-	-	-
DUSP13	ENSG00000079393.20	-	-	-	-	-	-	-	10	76872501	rs16932028	3.552	-9.5908	-4.63636	3.54592e-06
SLC16A12	ENSG00000152779.13	-	-	-	-	-	-	-	10	91269887	rs2138042	25.426	0.217544	4.93333	8.0838e-07
BTRC	ENSG00000166167.17	10	103112634	rs12218573	1.185	0.320041	4.675	2.93953e-06	-	-	-	-	-	-	-
DPCD	ENSG00000166171.12	10	103340056	rs3730477	7.988	0.184876	4.57333	4.80026e-06	-	-	-	-	-	-	-
HPS6	ENSG00000166189.7	10	103824920	rs11191203	0.226	34.2536	6.36709	1.9265e-10	-	-	-	-	-	-	-
PITX3	ENSG00000107859.9	10	104000307	rs9664049	8.467	0.124765	5.21667	1.82172e-07	10	104000307	rs9664049	8.467	0.150006	5.21667	1.82172e-07
NEURL1	ENSG00000107954.10	10	105256152	rs12263371	2.417	0.270516	5.60317	2.10461e-08	10	105256152	rs12263371	2.417	0.384508	5.60317	2.10461e-08
SH3PXD2A	ENSG00000107957.16	10	105615074	rs10883928	0.227	-0.38229	-4.91803	8.74183e-07	-	-	-	-	-	-	-
STN1	ENSG00000107960.10	10	105677897	rs4387287	0.066	-0.279451	-8.08974	5.97905e-16	10	105677897	rs4387287	0.066	-0.422179	-8.08974	5.97905e-16
SEC23IP	ENSG00000107651.12	10	121667020	rs12241478	14.798	0.280467	5.29231	1.20782e-07	-	-	-	-	-	-	-
TNNT3	ENSG00000130595.17	-	-	-	-	-	-	-	11	1941996	rs78952134	1.205	-0.109061	-4.56534	4.98674e-06
STIM1	ENSG00000167323.11	11	3890223	rs7126252	13.292	-0.211421	-5.42373	5.83684e-08	11	3889383	rs4910582	12.452	-0.156371	-5.47458	4.38559e-08
USP28	ENSG00000048028.11	-	-	-	-	-	-	-	11	113754302	rs2513571	8.01	-0.48003	-4.59016	4.42899e-06
KCNJ5	ENSG00000120457.11	11	128762184	rs66518071	0.934	0.335336	4.67568	2.92987e-06	-	-	-	-	-	-	-
C11orf45	ENSG00000174370.9	11	128770473	rs2846699	5.119	0.0810744	5.38049	7.42835e-08	-	-	-	-	-	-	-
BHLHE41	ENSG00000123095.5	-	-	-	-	-	-	-	12	26306484	rs78518764	28.424	-0.256314	-5.54737	2.90001e-08
SSPN	ENSG00000123096.11	12	26348429	rs113819537	0.176	0.177258	8.2	2.40387e-16	12	26348304	rs58747679	0.301	0.247023	7.93548	2.09676e-15
PKP2	ENSG00000057294.14	12	32992139	rs16920304	57.635	-2.57924	-7.71429	1.21662e-14	-	-	-	-	-	-	-
BLOC1S1	ENSG00000135441.7	-	-	-	-	-	-	-	12	56109786	rs4457792	0.034	0.173529	4.79296	1.64335e-06
RDH5	ENSG00000135437.9	12	56115585	rs3138142	1.404	-0.0789008	-5.52765	3.2454e-08	12	56092945	rs11171659	21.236	-0.102172	-5.00517	5.58132e-07
BAZ2A	ENSG00000076108.11	12	57030686	rs1107479	0.536	0.702344	7.40984	1.26455e-13	12	57030686	rs1107479	0.536	0.777339	7.40984	1.26455e-13
NACA	ENSG00000196531.10	12	57125879	rs2035081	6.553	0.64177	7.86667	3.64215e-15	12	57121936	rs1979325	2.61	0.626495	8.55385	1.19053e-17
CCT2	ENSG00000166226.12	12	69979127	rs17106752	0.112	1.23097	5.14715	2.64478e-07	-	-	-	-	-	-	-
LRRC10	ENSG00000198812.4	12	70005534	rs11177752	0.592	22.0261	5.94737	2.72487e-09	12	70014714	rs42874	9.772	0.839034	7.9	2.78903e-15
TCHP	ENSG00000139437.17	-	-	-	-	-	-	-	12	110337874	rs11068833	0.204	1.38407	4.67808	2.89571e-06
TBX5	ENSG00000089225.19	12	114854929	rs1248051	8.682	6.51712	6.725	1.75593e-11	-	-	-	-	-	-	-
VPS37B	ENSG00000139722.6	-	-	-	-	-	-	-	12	123379477	rs7980541	1.514	0.29746	6.0814	1.19141e-09
ZNF664	ENSG00000179195.15	12	124456440	rs374749405	1.229	-0.216166	-5.31687	1.0557e-07	-	-	-	-	-	-	-
CCDC92	ENSG00000119242.8	12	124499839	rs3768	42.468	-0.103783	-5.24691	1.54669e-07	12	124483533	rs10846581	26.162	-0.0770813	-5.20642	1.92522e-07
MICU2	ENSG00000165487.13	-	-	-	-	-	-	-	13	22176436	rs35747298	1.917	-1.90455	-5.45902	4.7878e-08
KLF12	ENSG00000118922.17	13	74509346	rs7992314	59.84	0.147302	5.5	3.79791e-08	-	-	-	-	-	-	-
PROZ	ENSG00000126231.13	13	113813268	rs3024711	0.301	0.0337236	4.60207	4.18313e-06	13	113830181	rs9549682	17.214	0.0694333	4.625	3.74598e-06
TFDP1	ENSG00000198176.12	13	113836519	rs2476319	402.536	-10.151	-5.05714	4.25585e-07	-	-	-	-	-	-	-
AKAP6	ENSG00000151320.10	14	32983817	rs7140396	185.212	1.23418	11.4375	2.71599e-30	-	-	-	-	-	-	-
CFL2	ENSG00000165410.14	14	35184323	rs10141892	0.427	1.03552	7.88333	3.18762e-15	14	35183987	rs17523485	0.091	1.46009	7.98576	1.39663e-15
SYNE2	ENSG00000054654.16	-	-	-	-	-	-	-	14	64401255	rs11158521	25.44	-0.231588	-9.25874	2.06849e-20
ESR2	ENSG00000140009.18	14	64703593	rs1256061	57.535	0.166518	8.25862	1.47366e-16	-	-	-	-	-	-	-
MTHFD1	ENSG00000100714.15	14	64855425	rs35020344	0.677	0.162917	7.84654	4.27683e-15	14	64855041	rs1076991	0.293	0.472961	6.63333	3.2819e-11
DPF3	ENSG00000205683.11	14	73361097	rs3814865	0.301	-0.482442	-7.98741	1.37798e-15	14	73361021	rs3814866	0.225	-0.714832	-7.77049	7.81821e-15
PAPLN	ENSG00000100767.15	14	73704224	rs113302670	0.02	2.28736	5.13084	2.8845e-07	-	-	-	-	-	-	-
LINC01629	ENSG00000258602.1	14	77426077	rs12889775	0.097	0.0350606	6.73333	1.6582e-11	14	77426077	rs12889775	0.097	0.0434157	6.73333	1.6582e-11
FBXL22	ENSG00000197361.7	15	63888113	rs11852815	1.438	-0.125319	-4.76812	1.85957e-06	-	-	-	-	-	-	-
LINC01314	ENSG00000259417.2	15	80676925	rs12908004	132.37	0.151811	10.0123	1.34525e-23	15	80573864	rs12913086	29.309	0.0469988	5.64833	1.62012e-08
RP11-210M15.2	ENSG00000259495.2	15	80676925	rs12908004	18.992	0.120949	10.0123	1.34525e-23	-	-	-	-	-	-	-
ARNT2	ENSG00000172379.20	15	80698567	rs75809369	1.875	0.109226	10.0276	1.15257e-23	15	80695115	rs2278701	1.577	0.45038	5.36335	8.16915e-08
ABHD17C	ENSG00000136379.11	15	80972094	rs79758805	15.549	0.175015	6.21353	5.18058e-10	15	80987012	rs11632439	0.631	0.187806	5.48387	4.16118e-08
IGF1R	ENSG00000140443.13	-	-	-	-	-	-	-	15	99102128	rs11853887	90.071	-0.128812	-4.58838	4.46696e-06
FAM173A	ENSG00000103254.9	16	770103	rs763206	0.871	0.41434	5.25373	1.49048e-07	-	-	-	-	-	-	-
NARFL	ENSG00000103245.13	-	-	-	-	-	-	-	16	790647	rs11248948	0.355	0.0631782	5.11027	3.21691e-07
HAGHL	ENSG00000103253.17	16	777129	rs1406813	0.141	0.0516542	5.67081	1.42127e-08	16	792190	rs11648796	14.92	0.0548548	4.97183	6.63236e-07
TBL3	ENSG00000183751.14	-	-	-	-	-	-	-	16	1656765	rs2859310	365.272	1.20078	5.99588	2.02386e-09
RPL3L	ENSG00000140986.7	16	2007744	rs2266205	3.017	-0.233448	-6.36634	1.93596e-10	16	2007744	rs2266205	3.017	-0.594289	-6.36634	1.93596e-10
NDUFB10	ENSG00000140990.14	16	2008543	rs71148114	0.965	0.734362	5.27119	1.35545e-07	16	2010138	rs397435	0.63	0.713632	6.77632	1.23279e-11
BRICD5	ENSG00000182685.7	-	-	-	-	-	-	-	16	2261657	rs26852	0.294	-0.0959053	-4.58688	4.49921e-06
PGP	ENSG00000184207.8	16	2265271	rs35597673	0.463	-0.136334	-5.01031	5.43411e-07	16	2265271	rs35597673	0.463	-0.147367	-5.00934	5.46168e-07
MIR193BHG	ENSG00000262454.2	-	-	-	-	-	-	-	16	14395158	rs878340	0.986	0.531039	4.56667	4.95541e-06
FBXL20	ENSG00000108306.11	17	37556431	rs9904919	2.345	-0.262831	-5.26471	1.40414e-07	17	37556431	rs9904919	2.345	-0.240411	-5.26471	1.40414e-07
MED1	ENSG00000125686.11	17	37607904	rs7212715	0.383	1.23821	5.50406	3.71149e-08	17	37607904	rs7212715	0.383	1.0784	5.52102	3.37045e-08
PPP1R1B	ENSG00000131771.13	17	37775274	rs1874228	7.718	0.202489	5.89062	3.84738e-09	-	-	-	-	-	-	-
PNMT	ENSG00000141744.3	17	37824339	rs3764351	0.071	0.185535	5.90164	3.59907e-09	17	37827163	rs407307	2.753	0.19515	6.39344	1.62192e-10
PGAP3	ENSG00000161395.13	17	37832704	rs2941505	11.656	0.10549	6.42623	1.30808e-10	17	37853118	rs2643195	8.758	0.0676649	7.06415	1.61603e-12
ERBB2	ENSG00000141736.13	17	37834367	rs732083	21.445	0.342137	6.36066	2.00894e-10	17	37824545	rs876493	31.267	0.182956	6.43543	1.23124e-10
IKZF3	ENSG00000161405.16	-	-	-	-	-	-	-	17	38020141	rs9635726	0.3	-2.1548	-6.18571	6.18219e-10
GSDMB	ENSG00000073605.18	17	38076137	rs8074437	2.568	0.241924	6.41296	1.42717e-10	-	-	-	-	-	-	-
ORMDL3	ENSG00000172057.9	17	38106599	rs8071050	22.745	0.164531	6.22127	4.93155e-10	-	-	-	-	-	-	-
PSMD3	ENSG00000108344.14	-	-	-	-	-	-	-	17	38136562	rs3859190	0.487	0.902527	6.77763	1.2216e-11
MAPT	ENSG00000186868.15	17	44019712	rs242557	47.965	-0.064236	-6.78689	1.1458e-11	17	44019712	rs242557	47.965	-0.0618033	-6.78689	1.1458e-11
WNT3	ENSG00000108379.9	-	-	-	-	-	-	-	17	44865603	rs199498	30.523	0.0740112	4.87671	1.07869e-06
USP36	ENSG00000055483.19	17	76793885	rs3826552	42.977	-0.15645	-4.61017	4.02341e-06	-	-	-	-	-	-	-
JAM2	ENSG00000154721.14	21	27012088	rs118115569	0.505	-0.184244	-4.94382	7.66068e-07	21	27012088	rs118115569	0.505	-0.251988	-5.00631	5.54831e-07
C21orf2	ENSG00000160226.15	21	45759746	rs58670754	0.461	0.0677549	5.54128	3.00274e-08	-	-	-	-	-	-	-
PEX26	ENSG00000215193.12	22	18565048	rs362262	4.268	-0.29018	-5.76923	7.96342e-09	-	-	-	-	-	-	-
UBE2L3	ENSG00000185651.14	22	21940189	rs4820091	36.454	0.256051	4.81159	1.49731e-06	-	-	-	-	-	-	-
CCDC116	ENSG00000161180.10	22	21982054	rs1811069	4.963	-0.0715023	-4.98529	6.18676e-07	22	21999292	rs5749600	12.275	-0.12673	-4.64286	3.43624e-06
YDJC	ENSG00000161179.13	22	21984379	rs3747093	0.026	0.265885	5.2029	1.96204e-07	-	-	-	-	-	-	-
MMP11	ENSG00000099953.9	22	rs2070458		44.302	-0.0983331	-4.78571	1.7038e-06	22	24112900	rs131448	2.105	-0.0856873	-4.78436	1.71532e-06
NPTXR	ENSG00000221890.3	-	-	-	-	-	-	-	22	39255591	rs5757312	15.604	-0.398324	-4.60656	4.0939e-06
CBX6	ENSG00000183741.11	22	39266451	rs7292074	1.868	-0.180131	-4.57746	4.70645e-06	22	39266451	rs7292074	1.868	-0.173054	-4.57746	4.70645e-06
DESI1	ENSG00000100418.7	22	42016699	rs2267437	0.401	0.26964	5.36667	8.0205e-08	22	42017264	rs132770	0.164	0.170115	4.66708	3.05515e-06
CCDC134	ENSG00000100147.13	22	42198093	rs4239895	1.411	0.139385	4.72414	2.31094e-06	22	42196467	rs738248	0.215	0.188744	4.93548	7.99523e-07
Statistics for each gene were computed using MetaXcan software to assess the association between predicted gene expression based on GTEx data and AF. Bonferroni correction was applied to account for the number of genes tested in each tissue (P value < 0.05/10,414 for atrial appendage and < 0.05/9,702 for left ventricle). AF, atrial fibrillation; GTEx, the Genotype-Tissue Expression project; CHR c…

## Sheet: ST07
Supplementary Table 7 | Enrichment analysis of transcription factor using ChIP-seq dataset
TF	Cell type class	Cell	NCBI ID	Fold enrichment	P
ERRg	Pluripotent stem cell	iPS derived cardiac cells	SRX4003759	2.80769	1.01646e-08
ERRg	Pluripotent stem cell	iPS derived cardiac cells	SRX4003760	3.2	3.86358e-06
TAL1	Cardiovascular	Primary endothelial cells	SRX393516	1.91429	0.000145188
TBX5	Pluripotent stem cell	iPS derived cardiac cells	SRX2023713	3.55556	0.000158271
MED1	Muscle	Myoblasts	SRX668234	2.92308	0.000179444
ERG	Cardiovascular	HUVEC	SRX3601958	1.8	0.000201359
MYOD1	Muscle	Myotube	SRX341011	2.03448	0.000214156
FLI1	Cardiovascular	HUVEC	SRX3601960	2.16	0.000216431
TAL1	Cardiovascular	Primary endothelial cells	SRX393518	1.79487	0.000297509
RELA	Cardiovascular	HAEC	SRX7054666	1.90909	0.000307652
RELA	Cardiovascular	HAEC	SRX7054667	2.38889	0.000505848
ERG	Cardiovascular	HUVEC	SRX3601957	2.2381	0.000506874
RELA	Cardiovascular	HAEC	SRX7054670	1.93333	0.000575175
HDAC1	Muscle	RH-4	SRX4313223	1.90323	0.000626628
NFE2L2	Cardiovascular	HAEC	SRX2734392	2.04	0.000835872
TBX5	Pluripotent stem cell	iPS derived cardiac cells	SRX2023758	3.375	0.000964873
RELA	Cardiovascular	HAEC	SRX7054663	1.96296	0.00102679
RELA	Cardiovascular	HUVEC	SRX2207672	1.51786	0.00116319
TBX5	Pluripotent stem cell	iPS derived cardiac cells	SRX2023750	2.81818	0.00134283
TBX5	Pluripotent stem cell	iPS derived cardiac cells	SRX2023773	2.81818	0.00134283
RELA	Cardiovascular	HAEC	SRX7054616	1.96154	0.00141876
MLXIP	Muscle	Skeletal myotubes	SRX5391034	1.83871	0.00144674
RELA	Cardiovascular	HAEC	SRX7055007	1.69231	0.00158719
SS18	Muscle	SYO-1	SRX3927307	1.76471	0.00178176
MYOD1	Muscle	Rhabdomyosarcoma	SRX1998421	1.86207	0.00185434
RELA	Cardiovascular	HAEC	SRX2355085	1.86207	0.00185434
RELA	Cardiovascular	HAEC	SRX7054671	1.74286	0.00189496
EP300	Cardiovascular	HAEC	SRX5527609	2.09524	0.00190235
GATA4	Pluripotent stem cell	iPS derived cardiac cells	SRX2023698	3.42857	0.00197147
TBX5	Pluripotent stem cell	iPS derived cardiac cells	SRX1815017	3	0.00215288
RELA	Cardiovascular	HAEC	SRX7054615	1.80645	0.00216137
JUN	Cardiovascular	HAEC	SRX2355072	1.78125	0.00231814
RELA	Cardiovascular	HUVEC	SRX2207673	1.5	0.00249063
RELA	Cardiovascular	HAEC	SRX7055006	1.85714	0.00254982
ERG	Cardiovascular	HUVEC	SRX5527658	1.73529	0.00263512
RELA	Cardiovascular	HAEC	SRX7054614	1.73529	0.00263512
RELA	Cardiovascular	HAEC	SRX2355083	2.58333	0.00269129
RELA	Cardiovascular	HAEC	SRX7054661	1.69444	0.00295291
RELA	Cardiovascular	HAEC	SRX7054664	1.8	0.00297543
EHMT2	Muscle	RH-41	SRX4561210	2.16667	0.00301412
JUN	Cardiovascular	HAEC	SRX2355073	1.67568	0.00311064
RBBP4	Muscle	RH-4	SRX7115500	1.88462	0.00319617
RELA	Cardiovascular	HAEC	SRX7054657	1.75	0.00341209
RELA	Cardiovascular	HAEC	SRX7054621	1.85185	0.00348009
RELA	Cardiovascular	HAEC	SRX7055008	1.95652	0.00358567
RELA	Cardiovascular	HAEC	SRX7054619	1.7931	0.00406425
RELA	Cardiovascular	HAEC	SRX2355079	2.26667	0.0045733
ETS1	Pluripotent stem cell	hESC derived cardiac cells	SRX5705802	2.38462	0.00508639
EP300	Cardiovascular	HUVEC	SRX5527615	1.81481	0.00511011
EP300	Muscle	Rh-4	SRX1878906	2.1875	0.00529639
TBX5	Pluripotent stem cell	iPS derived cardiac cells	SRX2023721	3.14286	0.005425
GATA4	Pluripotent stem cell	iPS derived cardiac cells	SRX2023734	3.14286	0.005425
MYOD1	Muscle	RH-4	SRX5930144	1.67647	0.00557083
RELA	Cardiovascular	HAEC	SRX7054622	2	0.00579589
RELA	Cardiovascular	HAEC	SRX2355081	2.11765	0.0060608
BRD9	Muscle	SYO-1	SRX3927308	2.11765	0.0060608
RELA	Cardiovascular	HAEC	SRX7054668	2.11765	0.0060608
MYOD1	Muscle	Rhabdomyosarcoma	SRX341012	1.84	0.00634819
FOS	Cardiovascular	HUVEC	SRX150664	1.62162	0.00646606
RELA	Cardiovascular	HAEC	SRX7054672	2.41667	0.00660389
EP300	Cardiovascular	HUVEC	SRX5527617	1.80769	0.00687923
RELA	Cardiovascular	HAEC	SRX7054611	1.80769	0.00687923
RELA	Cardiovascular	HAEC	SRX7055004	1.80769	0.00687923
RELA	Cardiovascular	HAEC	SRX7054659	2.2	0.00696514
NFE2L2	Cardiovascular	HAEC	SRX2734393	1.90909	0.00710853
ERG	Cardiovascular	HAEC	SRX7054938	2.33333	0.0101503
GATA4	Pluripotent stem cell	iPS derived cardiac cells	SRX2023766	4.66667	0.0104081
Epitope tags	Cardiovascular	HUVEC	SRX096362	1.63636	0.01071
GATA4	Pluripotent stem cell	iPS derived cardiac cells	SRX2023714	6	0.011008
FOS	Cardiovascular	HUVEC	SRX070879	1.61765	0.0112528
RBPJ	Cardiovascular	HUVEC	SRX2207670	1.82609	0.0112868
RELA	Cardiovascular	HAEC	SRX2355078	2.0625	0.0118982
RELA	Cardiovascular	HAEC	SRX7054662	1.79167	0.0122276
HMGB1	Cardiovascular	HUVEC	SRX2765964	2	0.0133703
ERG	Cardiovascular	HUVEC	SRX5236332	2.55556	0.0139827
ERG	Cardiovascular	HAEC	SRX7054997	2.85714	0.0141628
RELA	Cardiovascular	HUVEC	SRX2207671	1.81818	0.014918
JUN	Cardiovascular	HUVEC	SRX150358	1.7037	0.0150984
RELA	Cardiovascular	HAEC	SRX7054618	1.67857	0.0160613
TCF21	Cardiovascular	HCASMC	SRX5904135	1.57143	0.0164229
TCF21	Cardiovascular	Coronary artery smooth muscle	SRX7299332	1.57143	0.0164229
ETS1	Pluripotent stem cell	hESC derived cardiac cells	SRX5705796	1.89474	0.0164346
MYOD1	Muscle	Rhabdomyosarcoma	SRX1998422	1.65517	0.017022
EP300	Cardiovascular	Cardiac progenitor cells	SRX2671792	1.75	0.017402
JUNB	Cardiovascular	HAEC	SRX2355074	2	0.0175001
EP300	Cardiovascular	HAEC	SRX5527607	1.85	0.0180123
RELA	Cardiovascular	HAEC	SRX7054617	1.59375	0.0198692
RELA	Cardiovascular	HAEC	SRX7054609	1.69231	0.0199113
MYOD1	Muscle	RH-4	SRX5930145	1.66667	0.0211656
BRD4	Cardiovascular	HUVEC	SRX425254	2.71429	0.0224011
ERG	Cardiovascular	HAEC	SRX7054996	2.07692	0.0262972
ERG	Cardiovascular	HAEC	SRX7054994	2.5	0.0275049
MYOD1	Muscle	Myoblasts	SRX341010	1.65385	0.0277134
CEBPD	Cardiovascular	HAEC	SRX2355057	2	0.0296217
SS18	Muscle	SYO-1	SRX3927303	2	0.0296217
YY1	Muscle	RH-4	SRX4313227	2	0.0296217
SMAD2	Cardiovascular	HUVEC	SRX6476489	2.18182	0.0297523
MYC	Cardiovascular	HUVEC	SRX080151	2.33333	0.0328262
MYC	Cardiovascular	HUVEC	SRX102997	2.33333	0.0328262
HDAC3	Muscle	RH-4	SRX5930141	2.33333	0.0328262
BRD4	Muscle	Rh-4	SRX1878887	3	0.0348682
NFATC1	Cardiovascular	HUVEC	SRX335070	2.2	0.0382983
HDAC2	Muscle	RH-4	SRX4313220	2.2	0.0382983
RELA	Cardiovascular	HAEC	SRX7054665	2.2	0.0382983
ERG	Cardiovascular	HAEC	SRX7054933	2.375	0.0419672
ERG	Cardiovascular	HAEC	SRX2355058	2.09091	0.0438642
ERG	Cardiovascular	HAEC	SRX7054942	2.09091	0.0438642
ERG	Cardiovascular	HAEC	SRX7054944	2.66667	0.0440697
JUN	Cardiovascular	HCASMC	SRX699737	1.4359	0.0467606
ERG	Cardiovascular	HAEC	SRX7055002	2.22222	0.0491745
GATA2	Cardiovascular	HUVEC	SRX150427	1.6	0.0492391
NFATC1	Cardiovascular	HUVEC	SRX335071	2	0.0494778
P values were calculated with two-tailed Fisher’s exact probability test. ChIP-seq, chromatin immunoprecipitation sequencing; TF, transcription factor; iPS, induced pluripotent stem; HUVEC, human umbilical vein endothelial cells; HAEC, human aortic endothelial cells; HCASMC, human coronary artery smooth muscle cells

## Sheet: ST08
Supplementary Table 8 | The performance of AF-PRS in the cross-validation cohort
Discovery cohort	Method	Parameter						Median number of variants	Performance
		P	r2	p	sparse	LD reference	Effect model		Pseudo R2	AUCROC
BBJ	P+T	0.0005	0.5	-	-	EAS	NA	1374	0.12845	0.722507
BBJ	P+T	0.0005	0.8	-	-	EAS	NA	1984.5	0.128295	0.722736
BBJ	P+T	5e-06	0.2	-	-	EAS	NA	130	0.127674	0.722028
BBJ	P+T	5e-08	0.2	-	-	EAS	NA	65	0.126216	0.721477
BBJ	P+T	5e-06	0.5	-	-	EAS	NA	205.5	0.125836	0.71984
BBJ	P+T	5e-06	0.8	-	-	EAS	NA	350	0.125505	0.719954
BBJ	P+T	0.0005	0.2	-	-	EAS	NA	1069.5	0.12538	0.720173
BBJ	P+T	5e-08	0.5	-	-	EAS	NA	110.5	0.12389	0.718059
BBJ	P+T	5e-08	0.8	-	-	EAS	NA	204.5	0.122853	0.716579
BBJ	P+T	0.05	0.8	-	-	EAS	NA	86952.5	0.108545	0.704921
BBJ	P+T	0.05	0.5	-	-	EAS	NA	63014.5	0.103324	0.70037
BBJ	P+T	0.05	0.2	-	-	EAS	NA	46787	0.0979353	0.694967
BBJ	P+T	0.5	0.8	-	-	EAS	NA	739368	0.0955407	0.691562
BBJ	P+T	0.5	0.5	-	-	EAS	NA	494448	0.0934416	0.689277
BBJ	P+T	0.5	0.2	-	-	EAS	NA	305172	0.0921645	0.687956
BBJ	LDpred2	-	-	0.0001	FALSE	EAS	NA	923378	0.114849	0.708732
BBJ	LDpred2	-	-	0.001	FALSE	EAS	NA	923378	0.114401	0.709428
BBJ	LDpred2	-	-	0.001	TRUE	EAS	NA	923378	0.11437	0.709411
BBJ	LDpred2	-	-	0.0001	TRUE	EAS	NA	923378	0.113215	0.708812
BBJ	LDpred2	-	-	0.01	FALSE	EAS	NA	923378	0.109354	0.705973
BBJ	LDpred2	-	-	0.01	TRUE	EAS	NA	923378	0.109106	0.705792
BBJ	LDpred2	-	-	0.1	TRUE	EAS	NA	923378	0.106855	0.702338
BBJ	LDpred2	-	-	0.1	FALSE	EAS	NA	923378	0.104509	0.700678
BBJ	LDpred2	-	-	1	TRUE	EAS	NA	923378	0.0830077	0.677475
BBJ	LDpred2	-	-	1	FALSE	EAS	NA	923378	0.082969	0.677421
EUR	P+T	5e-06	0.5	-	-	EUR	NA	1333	0.129755	0.72129
EUR	P+T	5e-08	0.5	-	-	EUR	NA	668	0.126496	0.718974
EUR	P+T	5e-08	0.2	-	-	EUR	NA	364	0.12531	0.717827
EUR	P+T	5e-06	0.8	-	-	EUR	NA	2363	0.124399	0.71541
EUR	P+T	5e-06	0.2	-	-	EUR	NA	750	0.123545	0.716858
EUR	P+T	5e-08	0.8	-	-	EUR	NA	1196	0.122599	0.714411
EUR	P+T	0.0005	0.2	-	-	EUR	NA	3671	0.117483	0.710984
EUR	P+T	0.0005	0.5	-	-	EUR	NA	5479	0.106616	0.700048
EUR	P+T	0.0005	0.8	-	-	EUR	NA	8597	0.100614	0.692597
EUR	P+T	0.05	0.5	-	-	EUR	NA	116610	0.0878555	0.677822
EUR	P+T	0.05	0.8	-	-	EUR	NA	166235	0.0865354	0.675507
EUR	P+T	0.05	0.2	-	-	EUR	NA	81351	0.0859044	0.678292
EUR	P+T	0.5	0.2	-	-	EUR	NA	406522	0.0787815	0.668746
EUR	P+T	0.5	0.8	-	-	EUR	NA	1104286	0.0749261	0.664368
EUR	P+T	0.5	0.5	-	-	EUR	NA	713565	0.0746274	0.663982
EUR	LDpred2	-	-	0.1	FALSE	EUR	NA	1054306	0.0871588	0.682056
EUR	LDpred2	-	-	0.1	TRUE	EUR	NA	1054306	0.086822	0.681607
EUR	LDpred2	-	-	1	TRUE	EUR	NA	1054306	0.0851587	0.679973
EUR	LDpred2	-	-	1	FALSE	EUR	NA	1054306	0.0850587	0.679877
EUR	LDpred2	-	-	0.0001	TRUE	EUR	NA	1054306	0.0841438	0.678865
EUR	LDpred2	-	-	0.0001	FALSE	EUR	NA	1054306	0.0841438	0.678817
FIN	P+T	5e-06	0.8	-	-	EUR	NA	248	0.110753	0.707414
FIN	P+T	5e-08	0.8	-	-	EUR	NA	104	0.107813	0.703666
FIN	P+T	5e-06	0.5	-	-	EUR	NA	161	0.106933	0.704066
FIN	P+T	5e-08	0.5	-	-	EUR	NA	68	0.106215	0.702319
FIN	P+T	5e-06	0.2	-	-	EUR	NA	111	0.102193	0.699129
FIN	P+T	5e-08	0.2	-	-	EUR	NA	41	0.101289	0.697173
FIN	P+T	0.0005	0.8	-	-	EUR	NA	2313	0.0964405	0.693985
FIN	P+T	0.0005	0.5	-	-	EUR	NA	1651	0.0947642	0.691485
FIN	P+T	0.0005	0.2	-	-	EUR	NA	1288	0.0873754	0.68395
FIN	P+T	0.05	0.8	-	-	EUR	NA	106221	0.0811937	0.676511
FIN	P+T	0.05	0.5	-	-	EUR	NA	76300	0.0795896	0.673404
FIN	P+T	0.05	0.2	-	-	EUR	NA	54875	0.0771468	0.670691
FIN	P+T	0.5	0.2	-	-	EUR	NA	334891	0.0767437	0.670644
FIN	P+T	0.5	0.8	-	-	EUR	NA	881894	0.0754901	0.66882
FIN	P+T	0.5	0.5	-	-	EUR	NA	577575	0.0754897	0.66849
FIN	LDpred2	-	-	0.001	FALSE	EUR	NA	1041816	0.082518	0.677854
FIN	LDpred2	-	-	0.001	TRUE	EUR	NA	1041816	0.0824282	0.477787
FIN	LDpred2	-	-	0.0001	TRUE	EUR	NA	1041816	0.081157	0.676401
FIN	LDpred2	-	-	0.0001	FALSE	EUR	NA	1041816	0.0811289	0.676348
FIN	LDpred2	-	-	0.01	TRUE	EUR	NA	1041816	0.0762989	0.669386
FIN	LDpred2	-	-	0.01	FALSE	EUR	NA	1041816	0.0761868	0.66923
FIN	LDpred2	-	-	0.1	TRUE	EUR	NA	1041816	0.0761691	0.669174
FIN	LDpred2	-	-	0.1	FALSE	EUR	NA	1041816	0.0760194	0.668973
FIN	LDpred2	-	-	1	FALSE	EUR	NA	1041816	0.0760047	0.668947
FIN	LDpred2	-	-	1	TRUE	EUR	NA	1041816	0.0760028	0.668956
BBJ/EUR	P+T	0.0005	0.5	-	-	EUR	fixed	4032	0.149486	0.73819
BBJ/EUR	P+T	0.0005	0.5	-	-	EAS	fixed	4380	0.144762	0.734329
BBJ/EUR	P+T	0.0005	0.2	-	-	EAS	fixed	2984	0.143466	0.733401
BBJ/EUR	P+T	0.0005	0.8	-	-	EUR	fixed	6783.5	0.142581	0.731964
BBJ/EUR	P+T	5e-06	0.5	-	-	EUR	fixed	1117.5	0.140852	0.732744
BBJ/EUR	P+T	0.0005	0.2	-	-	EUR	fixed	2617	0.140553	0.732464
BBJ/EUR	P+T	0.0005	0.8	-	-	EAS	fixed	6783.5	0.140125	0.730006
BBJ/EUR	P+T	5e-06	0.2	-	-	EAS	fixed	745	0.139088	0.732134
BBJ/EUR	P+T	0.05	0.8	-	-	EUR	fixed	95387.5	0.137978	0.73021
BBJ/EUR	P+T	0.05	0.8	-	-	EAS	random	70119	0.137607	0.730342
BBJ/EUR	P+T	0.05	0.8	-	-	EAS	fixed	94502.5	0.137596	0.730226
BBJ/EUR	P+T	5e-06	0.5	-	-	EAS	fixed	1214	0.137206	0.728267
BBJ/EUR	P+T	5e-06	0.2	-	-	EUR	fixed	647	0.136512	0.728617
BBJ/EUR	P+T	0.0005	0.8	-	-	EAS	random	4514	0.135974	0.730115
BBJ/EUR	P+T	5e-08	0.2	-	-	EAS	fixed	372	0.135866	0.730347
BBJ/EUR	P+T	0.0005	0.5	-	-	EAS	random	3091	0.135728	0.730159
BBJ/EUR	P+T	0.05	0.5	-	-	EUR	fixed	62961	0.135565	0.727325
BBJ/EUR	P+T	0.0005	0.5	-	-	EUR	random	2873.5	0.135122	0.730002
BBJ/EUR	P+T	0.05	0.8	-	-	EUR	random	71154.5	0.134096	0.728256
BBJ/EUR	P+T	5e-08	0.5	-	-	EUR	fixed	1052.5	0.133656	0.727077
BBJ/EUR	P+T	5e-06	0.8	-	-	EUR	fixed	2013	0.133601	0.726281
BBJ/EUR	P+T	5e-08	0.2	-	-	EUR	fixed	316	0.132978	0.726347
BBJ/EUR	P+T	0.0005	0.8	-	-	EUR	random	4450.5	0.132338	0.726214
BBJ/EUR	P+T	5e-08	0.5	-	-	EAS	fixed	614	0.131376	0.724446
BBJ/EUR	P+T	0.05	0.5	-	-	EAS	random	49286.5	0.131174	0.725126
BBJ/EUR	P+T	0.05	0.5	-	-	EAS	fixed	64150.5	0.129835	0.724345
BBJ/EUR	P+T	0.05	0.5	-	-	EUR	random	48750.5	0.129666	0.723626
BBJ/EUR	P+T	5e-06	0.8	-	-	EAS	fixed	2063	0.128843	0.722311
BBJ/EUR	P+T	0.0005	0.2	-	-	EAS	random	2231	0.128714	0.723331
BBJ/EUR	P+T	5e-08	0.8	-	-	EUR	fixed	1052.5	0.127969	0.721951
BBJ/EUR	P+T	5e-06	0.5	-	-	EUR	random	711	0.127621	0.723729
BBJ/EUR	P+T	5e-06	0.2	-	-	EAS	random	522.5	0.127459	0.720388
BBJ/EUR	P+T	5e-06	0.5	-	-	EAS	random	776	0.126752	0.721553
BBJ/EUR	P+T	0.0005	0.2	-	-	EUR	random	1992	0.125621	0.721165
BBJ/EUR	P+T	5e-06	0.8	-	-	EAS	random	1232	0.12518	0.720552
BBJ/EUR	P+T	5e-08	0.8	-	-	EAS	fixed	1088.5	0.123737	0.71814
BBJ/EUR	P+T	5e-06	0.8	-	-	EUR	random	1206.5	0.122618	0.718224
BBJ/EUR	P+T	0.05	0.2	-	-	EAS	fixed	43392.5	0.122577	0.716759
BBJ/EUR	P+T	0.5	0.8	-	-	EAS	random	483579	0.122413	0.715695
BBJ/EUR	P+T	0.5	0.8	-	-	EAS	fixed	526944	0.122356	0.717306
BBJ/EUR	P+T	0.05	0.2	-	-	EUR	fixed	41574.5	0.121734	0.717685
BBJ/EUR	P+T	5e-08	0.2	-	-	EAS	random	244	0.121042	0.715128
BBJ/EUR	P+T	5e-06	0.2	-	-	EUR	random	453	0.120976	0.717684
BBJ/EUR	P+T	0.5	0.8	-	-	EUR	random	523418	0.120207	0.714494
BBJ/EUR	P+T	0.5	0.8	-	-	EUR	fixed	565455	0.119791	0.715986
BBJ/EUR	P+T	0.5	0.5	-	-	EUR	fixed	340642	0.118491	0.713
BBJ/EUR	P+T	0.05	0.2	-	-	EAS	random	34903.5	0.117804	0.712906
BBJ/EUR	P+T	5e-08	0.8	-	-	EAS	random	604.5	0.116564	0.712932
BBJ/EUR	P+T	0.5	0.5	-	-	EAS	random	291939	0.116094	0.710281
BBJ/EUR	P+T	0.5	0.5	-	-	EUR	random	319698	0.116065	0.710377
BBJ/EUR	P+T	0.05	0.2	-	-	EUR	random	33636.5	0.115482	0.71181
BBJ/EUR	P+T	0.5	0.5	-	-	EAS	fixed	312688	0.115259	0.711652
BBJ/EUR	P+T	5e-08	0.5	-	-	EAS	random	368	0.115194	0.710968
BBJ/EUR	P+T	5e-08	0.2	-	-	EUR	random	207	0.114934	0.711123
BBJ/EUR	P+T	5e-08	0.5	-	-	EUR	random	337.5	0.114061	0.71062
BBJ/EUR	P+T	0.5	0.2	-	-	EUR	fixed	179989	0.112667	0.7077
BBJ/EUR	P+T	5e-08	0.8	-	-	EUR	random	579.5	0.112316	0.709304
BBJ/EUR	P+T	0.5	0.2	-	-	EAS	fixed	167186	0.111818	0.708022
BBJ/EUR	P+T	0.5	0.2	-	-	EAS	random	159328	0.109324	0.704726
BBJ/EUR	P+T	0.5	0.2	-	-	EUR	random	171908	0.109053	0.704732
BBJ/EUR	LDpred2	-	-	0.1	FALSE	EUR	random	921453	0.108613	0.706689
BBJ/EUR	LDpred2	-	-	0.1	FALSE	EAS	random	921453	0.107929	0.702622
BBJ/EUR	LDpred2	-	-	0.1	TRUE	EUR	random	921453	0.107851	0.705845
BBJ/EUR	LDpred2	-	-	0.1	TRUE	EAS	random	921453	0.107642	0.702323
BBJ/EUR	LDpred2	-	-	0.01	FALSE	EAS	random	921453	0.0994751	0.694877
BBJ/EUR	LDpred2	-	-	0.01	TRUE	EAS	random	921453	0.0993526	0.694704
BBJ/EUR	LDpred2	-	-	0.01	FALSE	EUR	random	921453	0.0986534	0.694475
BBJ/EUR	LDpred2	-	-	0.01	TRUE	EUR	random	921453	0.0984825	0.694257
BBJ/EUR	LDpred2	-	-	1	TRUE	EAS	random	921453	0.0958489	0.692636
BBJ/EUR	LDpred2	-	-	1	FALSE	EAS	random	921453	0.0957348	0.69255
BBJ/EUR	LDpred2	-	-	1	FALSE	EAS	fixed	921453	0.0944841	0.691464
BBJ/EUR	LDpred2	-	-	1	TRUE	EAS	fixed	921453	0.0944193	0.691429
BBJ/EUR	LDpred2	-	-	1	TRUE	EUR	random	921453	0.0916505	0.686975
BBJ/EUR	LDpred2	-	-	1	FALSE	EUR	random	921453	0.0915405	0.686934
BBJ/EUR	LDpred2	-	-	0.1	TRUE	EUR	fixed	921453	0.0912433	0.686954
BBJ/EUR	LDpred2	-	-	1	TRUE	EUR	fixed	921453	0.090032	0.68603
BBJ/EUR	LDpred2	-	-	1	FALSE	EUR	fixed	921453	0.0899915	0.685949
BBJ/EUR	LDpred2	-	-	0.1	FALSE	EUR	fixed	921453	0.0888268	0.686752
BBJ/EUR	LDpred2	-	-	0.0001	TRUE	EUR	fixed	921453	0.0885711	0.68509
BBJ/EUR	LDpred2	-	-	0.0001	FALSE	EUR	fixed	921453	0.0874687	0.683336
BBJ/FIN	P+T	5e-06	0.2	-	-	EAS	fixed	145	0.13892	0.731272
BBJ/FIN	P+T	0.0005	0.8	-	-	EAS	fixed	2063.5	0.136807	0.730133
BBJ/FIN	P+T	5e-06	0.5	-	-	EAS	fixed	231	0.135572	0.728569
BBJ/FIN	P+T	0.0005	0.5	-	-	EAS	fixed	1411	0.135367	0.730229
BBJ/FIN	P+T	5e-08	0.2	-	-	EAS	fixed	64.5	0.134639	0.727997
BBJ/FIN	P+T	0.0005	0.8	-	-	EUR	fixed	2158	0.134198	0.728371
BBJ/FIN	P+T	0.0005	0.5	-	-	EUR	fixed	1478	0.1337	0.728125
BBJ/FIN	P+T	5e-06	0.5	-	-	EUR	fixed	247.5	0.133691	0.726773
BBJ/FIN	P+T	5e-06	0.8	-	-	EAS	fixed	395.5	0.133555	0.726645
BBJ/FIN	P+T	5e-06	0.8	-	-	EUR	fixed	410	0.133555	0.726267
BBJ/FIN	P+T	5e-06	0.2	-	-	EUR	fixed	156.5	0.132642	0.725943
BBJ/FIN	P+T	0.0005	0.2	-	-	EAS	fixed	1053	0.132043	0.724738
BBJ/FIN	P+T	5e-08	0.5	-	-	EAS	fixed	113	0.130932	0.724205
BBJ/FIN	P+T	5e-08	0.2	-	-	EUR	fixed	67.5	0.130334	0.723116
BBJ/FIN	P+T	0.0005	0.2	-	-	EUR	fixed	1083	0.130217	0.72385
BBJ/FIN	P+T	5e-08	0.5	-	-	EUR	fixed	113	0.129087	0.722411
BBJ/FIN	P+T	5e-08	0.8	-	-	EUR	fixed	189	0.128279	0.721923
BBJ/FIN	P+T	0.0005	0.5	-	-	EAS	random	987.5	0.127034	0.722956
BBJ/FIN	P+T	0.0005	0.8	-	-	EAS	random	1375.5	0.127008	0.723036
BBJ/FIN	P+T	5e-08	0.8	-	-	EAS	fixed	196.5	0.126732	0.721042
BBJ/FIN	P+T	5e-06	0.2	-	-	EAS	random	96	0.126647	0.720104
BBJ/FIN	P+T	0.0005	0.8	-	-	EUR	random	1427.5	0.125695	0.721094
BBJ/FIN	P+T	5e-06	0.5	-	-	EAS	random	137.5	0.125426	0.720015
BBJ/FIN	P+T	5e-06	0.5	-	-	EUR	random	138.5	0.123752	0.717656
BBJ/FIN	P+T	5e-06	0.2	-	-	EUR	random	93	0.123436	0.718107
BBJ/FIN	P+T	0.0005	0.5	-	-	EUR	random	1013.5	0.12288	0.719598
BBJ/FIN	P+T	5e-06	0.8	-	-	EUR	random	228.5	0.122526	0.715833
BBJ/FIN	P+T	5e-06	0.8	-	-	EAS	random	224.5	0.120987	0.715402
BBJ/FIN	P+T	0.0005	0.2	-	-	EAS	random	772	0.119897	0.715356
BBJ/FIN	P+T	5e-08	0.5	-	-	EAS	random	57.5	0.118947	0.714592
BBJ/FIN	P+T	0.0005	0.2	-	-	EUR	random	786.5	0.118832	0.715906
BBJ/FIN	P+T	5e-08	0.2	-	-	EAS	random	40	0.118563	0.713675
BBJ/FIN	P+T	5e-08	0.8	-	-	EUR	random	86	0.117887	0.71277
BBJ/FIN	P+T	5e-08	0.2	-	-	EUR	random	33.5	0.117675	0.714426
BBJ/FIN	P+T	5e-08	0.5	-	-	EUR	random	50	0.117263	0.713298
BBJ/FIN	P+T	0.05	0.8	-	-	EAS	fixed	65458	0.11698	0.710482
BBJ/FIN	P+T	0.05	0.8	-	-	EAS	random	50017.5	0.114726	0.711096
BBJ/FIN	P+T	0.05	0.8	-	-	EUR	fixed	66951.5	0.114668	0.70826
BBJ/FIN	P+T	5e-08	0.8	-	-	EAS	random	93.5	0.112991	0.709387
BBJ/FIN	P+T	0.05	0.8	-	-	EUR	random	51088	0.112025	0.708328
BBJ/FIN	P+T	0.05	0.5	-	-	EUR	fixed	46313	0.11008	0.705182
BBJ/FIN	P+T	0.05	0.5	-	-	EAS	fixed	45729.5	0.108086	0.702054
BBJ/FIN	P+T	0.05	0.5	-	-	EAS	random	35863.5	0.106525	0.702196
BBJ/FIN	P+T	0.05	0.5	-	-	EUR	random	34156.5	0.105277	0.701478
BBJ/FIN	P+T	0.05	0.2	-	-	EAS	fixed	32364	0.102792	0.698353
BBJ/FIN	P+T	0.05	0.2	-	-	EUR	fixed	32051	0.102135	0.699334
BBJ/FIN	P+T	0.05	0.2	-	-	EAS	random	26274.5	0.100502	0.696381
BBJ/FIN	P+T	0.5	0.8	-	-	EAS	fixed	438117	0.100121	0.694384
BBJ/FIN	P+T	0.5	0.8	-	-	EAS	random	438117	0.0996409	0.694068
BBJ/FIN	P+T	0.5	0.8	-	-	EUR	fixed	505946	0.0996181	0.694059
BBJ/FIN	P+T	0.5	0.8	-	-	EUR	random	456136	0.0995182	0.694377
BBJ/FIN	P+T	0.5	0.5	-	-	EUR	fixed	311410	0.0977333	0.693187
BBJ/FIN	P+T	0.05	0.2	-	-	EUR	random	26020	0.0976999	0.693648
BBJ/FIN	P+T	0.5	0.5	-	-	EAS	fixed	299065	0.0974695	0.692115
BBJ/FIN	P+T	0.5	0.5	-	-	EAS	random	273826	0.0970634	0.691579
BBJ/FIN	P+T	0.5	0.5	-	-	EUR	random	284846	0.0966017	0.692798
BBJ/FIN	P+T	0.5	0.2	-	-	EAS	fixed	166748	0.0949902	0.691046
BBJ/FIN	P+T	0.5	0.2	-	-	EUR	fixed	168475	0.0944912	0.689004
BBJ/FIN	P+T	0.5	0.2	-	-	EUR	random	157446	0.0936056	0.689131
BBJ/FIN	P+T	0.5	0.2	-	-	EAS	random	155798	0.093439	0.688665
BBJ/FIN	LDpred2	-	-	0.0001	TRUE	EAS	fixed	907052	0.114811	0.71124
BBJ/FIN	LDpred2	-	-	0.0001	FALSE	EAS	fixed	907052	0.114541	0.711039
BBJ/FIN	LDpred2	-	-	0.001	FALSE	EAS	fixed	907052	0.114492	0.71052
BBJ/FIN	LDpred2	-	-	0.001	TRUE	EAS	fixed	907052	0.113299	0.71021
BBJ/FIN	LDpred2	-	-	0.01	FALSE	EAS	fixed	907052	0.110382	0.707341
BBJ/FIN	LDpred2	-	-	0.01	TRUE	EAS	fixed	907052	0.110031	0.70681
BBJ/FIN	LDpred2	-	-	0.0001	TRUE	EAS	random	907052	0.110031	0.706269
BBJ/FIN	LDpred2	-	-	0.0001	FALSE	EAS	random	907052	0.110031	0.706233
BBJ/FIN	LDpred2	-	-	0.1	TRUE	EAS	fixed	907052	0.108494	0.703027
BBJ/FIN	LDpred2	-	-	0.1	FALSE	EAS	fixed	907052	0.107083	0.702103
BBJ/FIN	LDpred2	-	-	0.001	FALSE	EAS	random	907052	0.106298	0.702035
BBJ/FIN	LDpred2	-	-	0.001	TRUE	EAS	random	907052	0.106265	0.702013
BBJ/FIN	LDpred2	-	-	0.01	FALSE	EUR	random	907052	0.101959	0.69693
BBJ/FIN	LDpred2	-	-	0.01	TRUE	EUR	random	907052	0.101596	0.696653
BBJ/FIN	LDpred2	-	-	0.01	FALSE	EAS	random	907052	0.100353	0.695834
BBJ/FIN	LDpred2	-	-	0.01	TRUE	EAS	random	907052	0.100078	0.695607
BBJ/FIN	LDpred2	-	-	0.001	FALSE	EUR	random	907052	0.0989714	0.694526
BBJ/FIN	LDpred2	-	-	0.001	TRUE	EUR	random	907052	0.0989333	0.69451
BBJ/FIN	LDpred2	-	-	0.1	TRUE	EAS	random	907052	0.0970181	0.693214
BBJ/FIN	LDpred2	-	-	0.1	TRUE	EUR	fixed	907052	0.0960447	0.692
BBJ/FIN	LDpred2	-	-	0.1	TRUE	EUR	random	907052	0.0954404	0.690307
BBJ/FIN	LDpred2	-	-	0.1	FALSE	EUR	fixed	907052	0.0951983	0.691277
BBJ/FIN	LDpred2	-	-	0.0001	FALSE	EUR	random	907052	0.0950155	0.689753
BBJ/FIN	LDpred2	-	-	0.0001	TRUE	EUR	random	907052	0.0949091	0.689528
BBJ/FIN	LDpred2	-	-	0.1	FALSE	EAS	random	907052	0.0929402	0.689301
BBJ/FIN	LDpred2	-	-	0.1	FALSE	EUR	random	907052	0.0928715	0.68761
BBJ/FIN	LDpred2	-	-	0.0001	FALSE	EUR	fixed	907052	0.0927369	0.687019
BBJ/FIN	LDpred2	-	-	0.0001	TRUE	EUR	fixed	907052	0.0926708	0.687019
BBJ/FIN	LDpred2	-	-	0.001	FALSE	EUR	fixed	907052	0.0923947	0.686692
BBJ/FIN	LDpred2	-	-	0.001	TRUE	EUR	fixed	907052	0.0923499	0.686698
BBJ/FIN	LDpred2	-	-	0.01	FALSE	EUR	fixed	907052	0.0885451	0.68185
BBJ/FIN	LDpred2	-	-	0.01	TRUE	EUR	fixed	907052	0.0884263	0.681773
BBJ/FIN	LDpred2	-	-	1	TRUE	EUR	fixed	907052	0.0856426	0.678697
BBJ/FIN	LDpred2	-	-	1	FALSE	EUR	fixed	907052	0.0856244	0.678702
BBJ/FIN	LDpred2	-	-	1	TRUE	EUR	random	907052	0.0848734	0.677533
BBJ/FIN	LDpred2	-	-	1	FALSE	EUR	random	907052	0.084852	0.677494
BBJ/FIN	LDpred2	-	-	1	FALSE	EAS	random	907052	0.0835197	0.677587
BBJ/FIN	LDpred2	-	-	1	TRUE	EAS	random	907052	0.0834995	0.677611
BBJ/FIN	LDpred2	-	-	1	TRUE	EAS	fixed	907052	0.0821248	0.677199
BBJ/FIN	LDpred2	-	-	1	FALSE	EAS	fixed	907052	0.082111	0.677237
EUR/FIN	P+T	0.0005	0.5	-	-	EUR	random	4284	0.134081	0.726769
EUR/FIN	P+T	5e-06	0.5	-	-	EUR	random	1077	0.133055	0.726712
EUR/FIN	P+T	0.0005	0.5	-	-	EUR	fixed	5839	0.132855	0.726445
EUR/FIN	P+T	5e-06	0.5	-	-	EUR	fixed	1534	0.130675	0.725113
EUR/FIN	P+T	5e-08	0.5	-	-	EUR	random	547	0.129919	0.723476
EUR/FIN	P+T	5e-08	0.5	-	-	EUR	fixed	780	0.129191	0.723603
EUR/FIN	P+T	0.0005	0.8	-	-	EUR	random	6637	0.129023	0.72285
EUR/FIN	P+T	5e-08	0.2	-	-	EUR	random	324	0.127542	0.720949
EUR/FIN	P+T	5e-06	0.2	-	-	EUR	random	642	0.126539	0.720528
EUR/FIN	P+T	0.0005	0.8	-	-	EUR	fixed	9335	0.126485	0.721602
EUR/FIN	P+T	5e-06	0.8	-	-	EUR	random	1866	0.126208	0.720109
EUR/FIN	P+T	5e-08	0.8	-	-	EUR	random	943	0.125098	0.719586
EUR/FIN	P+T	5e-08	0.2	-	-	EUR	fixed	417	0.125074	0.721369
EUR/FIN	P+T	0.05	0.8	-	-	EUR	fixed	146145	0.124817	0.718542
EUR/FIN	P+T	5e-06	0.2	-	-	EUR	fixed	845	0.124543	0.720243
EUR/FIN	P+T	0.05	0.8	-	-	EUR	random	109131	0.124341	0.718794
EUR/FIN	P+T	5e-08	0.8	-	-	EUR	fixed	1415	0.123932	0.718974
EUR/FIN	P+T	5e-06	0.8	-	-	EUR	fixed	2742	0.123762	0.71945
EUR/FIN	P+T	0.05	0.5	-	-	EUR	fixed	100447	0.121986	0.715169
EUR/FIN	P+T	0.05	0.5	-	-	EUR	random	77031	0.121951	0.716023
EUR/FIN	P+T	0.0005	0.2	-	-	EUR	fixed	3851	0.118739	0.713401
EUR/FIN	P+T	0.0005	0.2	-	-	EUR	random	2964	0.116484	0.71259
EUR/FIN	P+T	0.5	0.8	-	-	EUR	fixed	914270	0.110145	0.70567
EUR/FIN	P+T	0.05	0.2	-	-	EUR	random	54487	0.10897	0.704206
EUR/FIN	P+T	0.5	0.5	-	-	EUR	fixed	589023	0.108114	0.70237
EUR/FIN	P+T	0.05	0.2	-	-	EUR	fixed	68464	0.107426	0.701406
EUR/FIN	P+T	0.5	0.8	-	-	EUR	random	841099	0.103825	0.698401
EUR/FIN	P+T	0.5	0.2	-	-	EUR	fixed	335381	0.101787	0.696282
EUR/FIN	P+T	0.5	0.5	-	-	EUR	random	547595	0.10165	0.695008
EUR/FIN	P+T	0.5	0.2	-	-	EUR	random	316738	0.0951763	0.691117
EUR/FIN	LDpred2	-	-	0.1	TRUE	EUR	random	1026627	0.0898914	0.684923
EUR/FIN	LDpred2	-	-	0.1	FALSE	EUR	random	1026627	0.08944	0.68522
EUR/FIN	LDpred2	-	-	0.01	FALSE	EUR	random	1026627	0.0866378	0.682184
EUR/FIN	LDpred2	-	-	0.01	TRUE	EUR	random	1026627	0.0865638	0.682104
EUR/FIN	LDpred2	-	-	0.1	TRUE	EUR	fixed	1026627	0.0856169	0.680914
EUR/FIN	LDpred2	-	-	1	TRUE	EUR	fixed	1026627	0.0853959	0.679652
EUR/FIN	LDpred2	-	-	1	FALSE	EUR	fixed	1026627	0.0853418	0.679488
EUR/FIN	LDpred2	-	-	0.0001	FALSE	EUR	fixed	1026627	0.0849364	0.680353
EUR/FIN	LDpred2	-	-	1	FALSE	EUR	random	1026627	0.0837753	0.676794
EUR/FIN	LDpred2	-	-	1	TRUE	EUR	random	1026627	0.0837462	0.676718
BBJ/EUR/FIN	P+T	0.0005	0.5	-	-	EUR	fixed	4473.5	0.144907	0.7357
BBJ/EUR/FIN	P+T	0.0005	0.5	-	-	EAS	fixed	4862	0.143249	0.732158
BBJ/EUR/FIN	P+T	0.0005	0.8	-	-	EAS	fixed	7614	0.141921	0.73188
BBJ/EUR/FIN	P+T	0.05	0.8	-	-	EAS	random	68426	0.141468	0.733211
BBJ/EUR/FIN	P+T	5e-06	0.5	-	-	EUR	fixed	1305.5	0.141457	0.733501
BBJ/EUR/FIN	P+T	0.0005	0.8	-	-	EAS	random	4895.5	0.141204	0.732883
BBJ/EUR/FIN	P+T	0.0005	0.5	-	-	EAS	random	3287	0.14107	0.733487
BBJ/EUR/FIN	P+T	5e-06	0.2	-	-	EAS	fixed	880	0.140835	0.731248
BBJ/EUR/FIN	P+T	0.05	0.8	-	-	EAS	fixed	93142.5	0.139475	0.731116
BBJ/EUR/FIN	P+T	0.0005	0.8	-	-	EUR	fixed	7443	0.139349	0.731341
BBJ/EUR/FIN	P+T	0.0005	0.8	-	-	EUR	random	4780	0.13933	0.731885
BBJ/EUR/FIN	P+T	0.0005	0.2	-	-	EAS	fixed	3274.5	0.138999	0.729885
BBJ/EUR/FIN	P+T	0.0005	0.2	-	-	EUR	fixed	2835	0.138399	0.729755
BBJ/EUR/FIN	P+T	5e-06	0.2	-	-	EUR	fixed	740	0.138193	0.730168
BBJ/EUR/FIN	P+T	0.05	0.8	-	-	EUR	fixed	94188	0.137706	0.730909
BBJ/EUR/FIN	P+T	0.0005	0.5	-	-	EUR	random	3012.5	0.13735	0.730888
BBJ/EUR/FIN	P+T	0.05	0.8	-	-	EUR	random	69036.5	0.137042	0.730867
BBJ/EUR/FIN	P+T	5e-06	0.5	-	-	EAS	fixed	1447	0.136647	0.727268
BBJ/EUR/FIN	P+T	0.05	0.5	-	-	EUR	fixed	61445	0.136161	0.728681
BBJ/EUR/FIN	P+T	5e-08	0.2	-	-	EAS	fixed	442	0.136023	0.727329
BBJ/EUR/FIN	P+T	5e-06	0.5	-	-	EAS	random	911	0.135339	0.72863
BBJ/EUR/FIN	P+T	5e-08	0.5	-	-	EUR	fixed	674.5	0.135028	0.727459
BBJ/EUR/FIN	P+T	5e-06	0.8	-	-	EUR	fixed	2372.5	0.13499	0.727712
BBJ/EUR/FIN	P+T	0.05	0.5	-	-	EAS	random	47546	0.134983	0.727488
BBJ/EUR/FIN	P+T	5e-06	0.2	-	-	EUR	random	506	0.132868	0.725296
BBJ/EUR/FIN	P+T	5e-08	0.5	-	-	EAS	fixed	733	0.132579	0.724444
BBJ/EUR/FIN	P+T	5e-06	0.8	-	-	EAS	fixed	1459.5	0.132534	0.725735
BBJ/EUR/FIN	P+T	5e-06	0.8	-	-	EAS	random	1459.5	0.132389	0.725052
BBJ/EUR/FIN	P+T	0.0005	0.2	-	-	EUR	random	2057.5	0.131791	0.727104
BBJ/EUR/FIN	P+T	5e-06	0.2	-	-	EAS	random	590	0.131732	0.725421
BBJ/EUR/FIN	P+T	5e-08	0.2	-	-	EUR	fixed	369	0.131674	0.725411
BBJ/EUR/FIN	P+T	0.05	0.5	-	-	EUR	random	46529	0.131565	0.726035
BBJ/EUR/FIN	P+T	5e-06	0.8	-	-	EUR	random	1401.5	0.131364	0.723796
BBJ/EUR/FIN	P+T	0.0005	0.2	-	-	EAS	random	2325	0.131149	0.725501
BBJ/EUR/FIN	P+T	5e-08	0.8	-	-	EUR	fixed	1240.5	0.131148	0.723642
BBJ/EUR/FIN	P+T	5e-06	0.5	-	-	EUR	random	800.5	0.131081	0.724371
BBJ/EUR/FIN	P+T	0.05	0.5	-	-	EAS	fixed	62809.5	0.129559	0.72493
BBJ/EUR/FIN	P+T	5e-08	0.8	-	-	EAS	fixed	1291	0.128792	0.721441
BBJ/EUR/FIN	P+T	5e-08	0.5	-	-	EAS	random	429	0.126639	0.721472
BBJ/EUR/FIN	P+T	5e-08	0.2	-	-	EAS	random	278	0.125424	0.72053
BBJ/EUR/FIN	P+T	5e-08	0.8	-	-	EUR	random	666	0.125098	0.719332
BBJ/EUR/FIN	P+T	0.05	0.2	-	-	EUR	fixed	39834.5	0.124635	0.719924
BBJ/EUR/FIN	P+T	5e-08	0.2	-	-	EUR	random	236	0.124407	0.719438
BBJ/EUR/FIN	P+T	5e-08	0.8	-	-	EAS	random	706	0.12414	0.718564
BBJ/EUR/FIN	P+T	0.5	0.8	-	-	EAS	fixed	498302	0.123189	0.71804
BBJ/EUR/FIN	P+T	0.5	0.8	-	-	EAS	random	461150	0.122318	0.7177
BBJ/EUR/FIN	P+T	5e-08	0.5	-	-	EUR	random	382.5	0.122118	0.716892
BBJ/EUR/FIN	P+T	0.05	0.2	-	-	EUR	random	31590.5	0.120807	0.715434
BBJ/EUR/FIN	P+T	0.05	0.2	-	-	EAS	fixed	42038	0.1206	0.715915
BBJ/EUR/FIN	P+T	0.5	0.8	-	-	EUR	fixed	534900	0.120035	0.715225
BBJ/EUR/FIN	P+T	0.5	0.8	-	-	EUR	random	496020	0.119906	0.714257
BBJ/EUR/FIN	P+T	0.5	0.5	-	-	EUR	fixed	323119	0.119064	0.712907
BBJ/EUR/FIN	P+T	0.05	0.2	-	-	EAS	random	33133	0.118306	0.714443
BBJ/EUR/FIN	P+T	0.5	0.5	-	-	EAS	fixed	296688	0.116971	0.713476
BBJ/EUR/FIN	P+T	0.5	0.5	-	-	EAS	random	278881	0.116899	0.713057
BBJ/EUR/FIN	P+T	0.5	0.5	-	-	EUR	random	303624	0.11444	0.709531
BBJ/EUR/FIN	P+T	0.5	0.2	-	-	EAS	fixed	159071	0.111983	0.708862
BBJ/EUR/FIN	P+T	0.5	0.2	-	-	EUR	fixed	170896	0.111983	0.708696
BBJ/EUR/FIN	P+T	0.5	0.2	-	-	EAS	random	152014	0.107927	0.703998
BBJ/EUR/FIN	P+T	0.5	0.2	-	-	EUR	random	163230	0.107354	0.703178
BBJ/EUR/FIN	LDpred2	-	-	0.1	FALSE	EAS	random	905809	0.10863	0.703835
BBJ/EUR/FIN	LDpred2	-	-	0.1	TRUE	EAS	random	905809	0.108047	0.703121
BBJ/EUR/FIN	LDpred2	-	-	0.01	FALSE	EAS	random	905809	0.104102	0.700221
BBJ/EUR/FIN	LDpred2	-	-	0.01	TRUE	EAS	random	905809	0.103957	0.700068
BBJ/EUR/FIN	LDpred2	-	-	0.1	FALSE	EUR	random	905809	0.103657	0.701723
BBJ/EUR/FIN	LDpred2	-	-	0.1	TRUE	EUR	random	905809	0.103375	0.701574
BBJ/EUR/FIN	LDpred2	-	-	1	FALSE	EAS	fixed	905809	0.0935509	0.690782
BBJ/EUR/FIN	LDpred2	-	-	1	TRUE	EAS	fixed	905809	0.0935431	0.690785
BBJ/EUR/FIN	LDpred2	-	-	1	TRUE	EAS	random	905809	0.0934832	0.6897
BBJ/EUR/FIN	LDpred2	-	-	1	FALSE	EAS	random	905809	0.0932841	0.689724
BBJ/EUR/FIN	LDpred2	-	-	0.01	FALSE	EUR	random	905809	0.0901243	0.686212
BBJ/EUR/FIN	LDpred2	-	-	0.01	TRUE	EUR	random	905809	0.0900799	0.686042
BBJ/EUR/FIN	LDpred2	-	-	1	TRUE	EUR	random	905809	0.0895052	0.684523
BBJ/EUR/FIN	LDpred2	-	-	1	FALSE	EUR	random	905809	0.0894539	0.684391
BBJ/EUR/FIN	LDpred2	-	-	1	TRUE	EUR	fixed	905809	0.0893706	0.685863
BBJ/EUR/FIN	LDpred2	-	-	1	FALSE	EUR	fixed	905809	0.0892829	0.685793
BBJ/EUR/FIN	LDpred2	-	-	0.0001	TRUE	EUR	fixed	905809	0.0879953	0.684147
BBJ/EUR/FIN	LDpred2	-	-	0.0001	FALSE	EUR	fixed	905809	0.0875075	0.683486
Pseudo R2 and AUCROC were median values in 10 validation cohorts. AF, atrial fibrillation; PRS, polygenic risk score; LD, linkage disequilibrium; P, P-value from discovery GWAS summary statistics; p, proportion of causal variants; Pseudo R2, Nagelkerke's pseudo R2; AUCROC, area under the curve of the receiver operator curve

## Sheet: ST09
Supplementary Table 9 | The performance of AF-PRS in the test cohort
Summary statistics	Method	Parameter				Number of variants	Pseudo R2			AUCROC
		LD reference	P	r2	Effect model		Median	L95	U95	Median	L95	U95
Base model*	NA	NA	NA	NA	NA	NA	0.0687193	0.0364	0.0945	0.661893	0.6486	0.6674
BBJ	P+T	EAS	0.0005	0.8	NA	2103	0.123545	0.0922	0.1482	0.718798	0.7067	0.7259
EUR	P+T	EUR	5e-06	0.5	NA	1147	0.122098	0.0907	0.1466	0.717464	0.7055	0.7243
FIN	P+T	EUR	5e-06	0.8	NA	201	0.102177	0.0705	0.1272	0.699986	0.6876	0.7066
BBJ/EUR	P+T	EUR	0.0005	0.5	fixed	4102	0.143718	0.1129	0.1678	0.73653	0.7249	0.7435
BBJ/FIN	P+T	EAS	5e-06	0.2	fixed	155	0.131332	0.1003	0.1558	0.725114	0.7131	0.7321
EUR/FIN	P+T	EUR	0.0005	0.5	random	3799	0.126736	0.0957	0.1512	0.722455	0.7107	0.7294
BBJ/EUR/FIN	P+T	EUR	0.0005	0.5	fixed	4520	0.145739	0.115	0.1697	0.737995	0.7263	0.7448
Pseudo R2 and AUCROC were assessed by bootstrap procesure over the samples in the test cohort with 5.0 × 104 replicates. *The base model just contains age, sex, and the top 20 PCs. AF, atrial fibrillation; PRS, polygenic risk score; LD, linkage disequilibrium; P, P-value; Pseudo R2, Nagelkerke's pseudo R2; AUCROC, area under the curve of the receiver operator curve; L95, lower limit of 95% confid…

## Sheet: ST10
Supplementary Table 10 | Mendelian randamization analysis
Causal effect of AF on cardiovascular and cerebrovascular disease
Cardiovascular and cerebrovascular disease	Ncase	Ncontrol	Number of variants (IV)	MR-IVW			MR-Egger					Cochran's Q
				Beta	SE	P	Beta	SE	P	Intercept	Intercept P	P
Ischemic heart disease	43287	400717	33	0.0877511	0.037698	0.019926	-0.0736867	0.118716	0.540648	0.0100284	0.16536	0.153464
Peripheral artery disease	5449	431113	74	0.0703615	0.0365773	0.0544003	0.167531	0.0607786	0.00742181	-0.00995486	0.0491231	0.60073
Heart failure	7800	428243	28	0.175674	0.0331763	1.18899e-07	0.102211	0.103809	0.33506	0.00458921	0.462252	0.431262
Cardiomyopathy	1948	416313	74	0.305789	0.0639553	1.7417e-06	0.239578	0.10676	0.027947	0.0067596	0.440472	0.280681
Valvular heart disease	8037	415682	74	0.167898	0.0316107	1.08764e-07	0.165917	0.0507986	0.00174219	0.000206965	0.960411	0.512578
Rheumatic valvular disease	5189	415682	33	0.306881	0.0927751	0.000940323	0.638529	0.29668	0.0416483	-0.0205728	0.251158	0.238954
Aortic aneurtsm and dissection	2224	418500	74	0.125823	0.0564762	0.0258871	0.0124664	0.0940401	0.894913	0.0115693	0.136107	0.794283
Myocarditis	173	416313	74	0.306593	0.233127	0.188464	-0.116313	0.385901	0.763985	0.0431409	0.174862	0.0899987
Pericarditis	1956	422845	74	0.0639041	0.060407	0.290105	0.146646	0.100169	0.147612	-0.00849706	0.303949	0.81048
Endocarditis	1037	416313	74	-0.0654872	0.0834718	0.432721	0.159965	0.13847	0.251869	-0.0230132	0.0454374	0.566326
Sinus node dysfunction	662	384657	33	0.481537	0.234369	0.0399162	0.565414	0.769508	0.469596	-0.00519293	0.909686	0.415797
Atrioventricular block	3462	407633	33	0.151725	0.137131	0.268544	-0.363437	0.436891	0.413682	0.031949	0.226785	0.0152046
Other cardiac arrhythmia	3976	425811	32	0.068787	0.0329341	0.0367415	-0.0243301	0.105531	0.819704	0.00584909	0.362665	0.617188
Cardiac arrest	1560	428003	74	0.115232	0.0699711	0.0995876	0.087965	0.11718	0.455324	0.00278983	0.771798	0.26698
Stroke	4862	431606	74	0.165157	0.0332519	6.80514e-07	0.154215	0.0555968	0.00707357	0.00112166	0.806025	0.403358
Transient ischemic attack	3527	426199	74	0.159299	0.0467874	0.000662265	0.158742	0.078449	0.0467867	5.69097e-05	0.992937	0.220684
Intracerebral hemorrhage	1027	407633	74	0.137566	0.0628973	0.0287316	0.0223862	0.0980464	0.820258	0.0125817	0.131514	0.573857
Subarachnoid hemorrhage	1158	407633	74	-0.0120817	0.0842252	0.885939	-0.0135949	0.135477	0.920382	0.000158819	0.988667	0.835022
Vascular dementia	502	420087	74	0.1852	0.127295	0.145701	0.137296	0.213439	0.522132	0.00488463	0.779822	0.172784
Systemic embolism	1271	408565	74	0.153014	0.0773215	0.047824	0.169798	0.12967	0.194601	-0.00171193	0.871885	0.364656
Causal effect of quantitative trait on AF
Quantitative trait	Nsample		Number of variants (IV)	MR-IVW			MR-Egger					Cochran's Q
				Beta	SE	P	Beta	SE	P	Intercept	Intercept P	P
Height	482833		9	0.335032	0.0933955	0.000334191	0.954536	0.492799	0.100865	-0.0341014	0.247701	0.579867
Body mass index	482304		823	0.124589	0.0332188	0.00017645	0.147139	0.109339	0.178963	-0.000477582	0.828685	0.000116947
Systolic blood pressure	479101		620	0.336366	0.0435724	1.16608e-14	0.472753	0.128899	0.00027641	-0.00292273	0.261558	8.57871e-14
Diastolic blood pressure	479103		537	0.374878	0.0456328	2.11995e-16	0.388019	0.141608	0.00645329	-0.000291906	0.921949	1.1796e-14
Pulse pressure	479101		558	0.236279	0.0442247	9.15713e-08	0.322703	0.120459	0.00770356	0.00187675	0.440955	1.40901e-11
White blood cell count	449472		548	0.0777698	0.0406757	0.0558826	0.125492	0.114717	0.274722	-0.0010317	0.656606	0.00191774
Neutrophil count	468613		495	0.042509	0.03528	0.22824	0.12813	0.0837995	0.127269	-0.00238677	0.260886	0.0113347
Eosinophil count	449477		651	-0.0190834	0.0290074	0.510616	-0.0602968	0.0600302	0.315822	0.00139535	0.433368	2.13579e-05
Basophil count	468613		155	0.0115084	0.0588814	0.845041	-0.223884	0.120786	0.0670775	0.0067285	0.0289077	0.502197
Monocyte count	468613		599	-0.0353015	0.0259351	0.173467	-0.0121025	0.0485735	0.80338	-0.000912578	0.572374	0.000540434
Lymphocyte count	468613		523	-0.0434721	0.0351569	0.216266	-0.0657214	0.0820905	0.423949	0.000612017	0.76435	0.0101656
Red blood cell count	469477		723	-0.0270072	0.0315833	0.392491	-0.139866	0.0660703	0.034808	0.00321838	0.0526311	3.40023e-08
Hemoglobin	469477		515	-0.0734844	0.0507561	0.147675	0.00641826	0.136922	0.962641	-0.00158574	0.530169	1.66627e-06
Hematocrit	469477		493	-0.109262	0.0465927	0.0190249	-0.076615	0.110566	0.488863	-0.000717836	0.744874	4.53194e-05
Mean corpuscular volume	469475		741	0.00348496	0.0240682	0.884873	0.0175972	0.043471	0.685834	-0.000600994	0.696727	1.43167e-08
Mean corpuscular hemoglobin	469474		676	0.0225825	0.0248299	0.363093	0.0542199	0.0440647	0.219271	-0.00138074	0.385266	5.56063e-09
Mean corpuscular hemoglobin concentration	469470		130	0.0275482	0.0648298	0.670887	0.115244	0.12958	0.376689	-0.00305031	0.436531	0.00615872
Platelet count	449474		959	0.0240768	0.0220646	0.275186	0.0445081	0.0441802	0.314145	-0.000751304	0.593613	2.59884e-10
High-density-lipoprotein cholesterol	422405		538	-0.0643719	0.0317199	0.042419	-0.0898229	0.0596673	0.133228	0.000877169	0.614727	0.000386985
Low-density-lipoprotein cholesterol	457526		368	-0.124217	0.0413159	0.0026427	0.0409319	0.0931923	0.660932	-0.00507419	0.0496353	0.000182152
Triglyceride	469477		399	-0.0675052	0.0398352	0.090149	0.0196271	0.0766803	0.798203	-0.00269196	0.185105	0.00335492
Bolood sugar	422106		133	-0.130121	0.0609879	0.0328787	-0.180574	0.113347	0.11489	0.00164335	0.598199	0.0914673
Total protein	422149		408	0.0155859	0.0456541	0.73281	0.124107	0.100363	0.217396	-0.00306949	0.22593	1.56271e-08
Albmin	422605		331	-0.0407241	0.0514188	0.428356	0.0399548	0.126932	0.753247	-0.00199303	0.487594	4.22264e-06
Blood urea nitrogen	461200		281	-0.0636313	0.0554578	0.251224	-0.0385716	0.135929	0.776925	-0.000628792	0.840119	2.04643e-05
Serum creatinine	461280		651	-0.0904306	0.0408207	0.0267387	-0.228076	0.0991887	0.0219807	0.00307639	0.12874	1.208e-07
Estimated glomerular filtration rate	462499		594	0.0093469	0.0428376	0.827278	0.186871	0.102192	0.0682714	-0.00421088	0.0566691	2.12422e-10
Uric acid	460950		436	0.00215026	0.0443092	0.961295	-0.0735621	0.0842536	0.383363	0.00204845	0.291685	9.95708e-07
Aspartate aminotransferase	459799		435	-0.0982261	0.0427994	0.0217312	-0.0617528	0.092634	0.505576	-0.00103246	0.657296	2.29144e-07
Alanine aminotransferase	461326		316	-0.128138	0.0511714	0.0122763	-0.149361	0.110029	0.17616	0.000545548	0.827631	0.000609115
Alkaline phosphatase	461525		610	0.00677589	0.0291149	0.815972	0.0467241	0.0548505	0.39491	-0.00144264	0.39068	0.000134956
gamma-glutamyl transferase	461270		550	-0.0142172	0.0378422	0.707141	0.0350325	0.078589	0.656048	-0.00145739	0.474987	4.03041e-12
C-reactive protein	468613		330	-0.0302002	0.0455872	0.507669	-0.00413171	0.0805572	0.95915	-0.000913731	0.69483	1.07821e-08
Statistics for each trait were determined using the IVW two-sample MR method, MR-Egger method, and Cochran's Q test. The significances were set at P = 2.5 × 10-3 (0.05/20) for the analyses of causal effect of AF on cardiovascular and cerebrovascular disease, and P = 1.5 × 10-3 (0.05/33) for the analyses of causal effect of quantitative trait on AF, respectively. AF, atrial fibrillation; Ncase, th…

[truncated: 10 more sheets: ST11, ST12, ST13, ST14, ST15, ST16, ST17, ST18, ST19, ST20]
